# Supplementary material for: ACE2 N-glycosylation modulates interactions with SARS-CoV-2 spike protein in a site-specific manner
Source: Commun Biol. 2022 Nov 5;5:1188. doi: 10.1038/s42003-022-04170-6 (PMC9637154; doi:10.1038/s42003-022-04170-6)
Supplement: Supplementary file 4 — Supplementary Data 1 [file 42003_2022_4170_MOESM4_ESM.xlsx]

## Sheet: Fig. 2c
	wt			N53S			N53A			N322S			N322A			N90S			N90A			N53S/N90S			N53A/N90A			N53S/N322S			N53A/N322A			N90S/N322S			N90A/N322A			N53S/N90S/N322S			N53A/N90A/N322A
	m/z	Intensity		m/z	Intensity		m/z	Intensity		m/z	Intensity		m/z	Intensity		m/z	Intensity		m/z	Intensity		m/z	Intensity		m/z	Intensity		m/z	Intensity		m/z	Intensity		m/z	Intensity		m/z	Intensity		m/z	Intensity		m/z	Intensity
	70003.2	5769		70002.4	9559		70002.4	3194		70003	11798		70002.4	5233		70002.4	5288		70002.4	5683		70003	8741		70001.3	11038		70001.3	15889		70003	11173		70001.3	17172		70003	11127		70003	15731		70003	13568
	70008.4	5742		70007.5	9485		70007.5	3055		70008.1	11566		70007.5	5009		70007.5	5331		70007.5	5825		70008.1	8725		70006.5	11029		70006.5	15377		70008.1	11363		70006.5	17191		70008.1	11136		70008.1	15537		70008.1	13477
	70013.5	5621		70012.7	9401		70012.7	3129		70013.2	11620		70012.7	5051		70012.7	5411		70012.7	5946		70013.2	9093		70011.6	11151		70011.6	15439		70013.2	11428		70011.6	16638		70013.2	11096		70013.2	15131		70013.2	13179
	70018.6	5713		70017.8	9377		70017.8	3185		70018.4	11646		70017.8	5064		70017.8	5156		70017.8	6007		70018.4	9417		70016.7	11490		70016.7	15897		70018.4	11651		70016.7	16715		70018.4	11227		70018.4	14736		70018.4	13196
	70023.7	5395		70022.9	9467		70022.9	3274		70023.5	11676		70022.9	4955		70022.9	5133		70022.9	6169		70023.5	9579		70021.8	11546		70021.8	16155		70023.5	11842		70021.8	16985		70023.5	11146		70023.5	15085		70023.5	13382
	70028.9	5434		70028	9219		70028	3378		70028.6	11844		70028	5008		70028	5049		70028	6170		70028.6	9573		70026.9	11400		70026.9	16170		70028.6	11889		70026.9	17084		70028.6	11253		70028.6	14965		70028.6	13293
	70034	5552		70033.2	9302		70033.2	3094		70033.7	11756		70033.2	5085		70033.2	5007		70033.2	6024		70033.7	9568		70032	11375		70032	16208		70033.7	12049		70032	16912		70033.7	11298		70033.7	14827		70033.7	13457
	70039.1	5485		70038.3	9319		70038.3	3015		70038.9	11692		70038.3	5213		70038.3	4988		70038.3	5920		70038.9	9513		70037.1	11059		70037.1	16016		70038.9	12014		70037.1	16763		70038.9	11373		70038.9	14628		70038.9	13547
	70044.3	5639		70043.4	9487		70043.4	2973		70044	11457		70043.4	5254		70043.4	5026		70043.4	5918		70044	9416		70042.3	11290		70042.3	15802		70044	11678		70042.3	16436		70044	11472		70044	15028		70044	13468
	70049.4	5737		70048.6	9448		70048.6	3078		70049.1	11734		70048.6	5320		70048.6	5201		70048.6	5996		70049.1	9098		70047.4	11343		70047.4	15717		70049.1	11649		70047.4	16491		70049.1	11668		70049.1	15174		70049.1	13355
	70054.5	5633		70053.7	9292		70053.7	3349		70054.3	11717		70053.7	5044		70053.7	5128		70053.7	6266		70054.3	9155		70052.5	11538		70052.5	15962		70054.3	11733		70052.5	16494		70054.3	11489		70054.3	15380		70054.3	13366
	70059.6	5642		70058.8	9453		70058.8	3250		70059.4	11583		70058.8	4996		70058.8	5232		70058.8	6155		70059.4	9066		70057.6	11540		70057.6	16228		70059.4	12186		70057.6	16801		70059.4	11712		70059.4	15783		70059.4	13143
	70064.8	5717		70063.9	9599		70063.9	3347		70064.5	11624		70063.9	5160		70063.9	5319		70063.9	5814		70064.5	9131		70062.7	11348		70062.7	16497		70064.5	12089		70062.7	16681		70064.5	11552		70064.5	15595		70064.5	13031
	70069.9	5691		70069.1	9523		70069.1	3315		70069.6	11436		70069.1	5143		70069.1	5338		70069.1	5641		70069.6	9151		70067.8	11261		70067.8	16346		70069.6	12113		70067.8	16677		70069.6	11273		70069.6	15057		70069.6	13393
	70075	5680		70074.2	9387		70074.2	3134		70074.8	11220		70074.2	5191		70074.2	5258		70074.2	5716		70074.8	9129		70073	11342		70073	16184		70074.8	11769		70073	16874		70074.8	11065		70074.8	14982		70074.8	13513
	70080.2	5729		70079.3	9478		70079.3	3142		70079.9	11690		70079.3	5079		70079.3	5226		70079.3	5902		70079.9	9192		70078.1	11260		70078.1	16011		70079.9	11530		70078.1	16946		70079.9	10892		70079.9	15068		70079.9	14037
	70085.3	5797		70084.5	9276		70084.5	3156		70085	12078		70084.5	5312		70084.5	5323		70084.5	6037		70085	9108		70083.2	11447		70083.2	15921		70085	11546		70083.2	16843		70085	10706		70085	15218		70085	13971
	70090.4	5732		70089.6	9502		70089.6	3242		70090.2	12381		70089.6	5251		70089.6	5547		70089.6	6172		70090.2	9177		70088.3	11648		70088.3	16199		70090.2	11562		70088.3	16695		70090.2	11172		70090.2	15199		70090.2	14174
	70095.6	5631		70094.7	9431		70094.7	3358		70095.3	12155		70094.7	5277		70094.7	5374		70094.7	6000		70095.3	9340		70093.4	11408		70093.4	16414		70095.3	11666		70093.4	16742		70095.3	11337		70095.3	15294		70095.3	14194
	70100.7	5601		70099.8	9340		70099.8	3220		70100.4	12027		70099.8	5338		70099.8	5231		70099.8	5834		70100.4	9415		70098.5	11140		70098.5	16068		70100.4	11785		70098.5	17035		70100.4	11247		70100.4	15559		70100.4	13837
	70105.8	5681		70105	9335		70105	3168		70105.6	11889		70105	5283		70105	5217		70105	6013		70105.6	9421		70103.7	11173		70103.7	15987		70105.6	12056		70103.7	17181		70105.6	10816		70105.6	15255		70105.6	13696
	70111	5506		70110.1	9415		70110.1	3198		70110.7	11854		70110.1	5346		70110.1	5522		70110.1	5925		70110.7	9267		70108.8	11514		70108.8	16233		70110.7	12056		70108.8	17094		70110.7	10986		70110.7	15380		70110.7	13734
	70116.1	5374		70115.2	9339		70115.2	3190		70115.8	11756		70115.2	5263		70115.2	5412		70115.2	5759		70115.8	9045		70113.9	11387		70113.9	16257		70115.8	11837		70113.9	16872		70115.8	11073		70115.8	15469		70115.8	14000
	70121.2	5310		70120.4	9445		70120.4	3173		70121	11605		70120.4	5169		70120.4	5366		70120.4	5927		70121	9192		70119	11487		70119	16541		70121	11662		70119	16602		70121	11103		70121	15450		70121	13878
	70126.4	5511		70125.5	9573		70125.5	3257		70126.1	11658		70125.5	5133		70125.5	5615		70125.5	5868		70126.1	9596		70124.1	11055		70124.1	16186		70126.1	11743		70124.1	16492		70126.1	11330		70126.1	15771		70126.1	13696
	70131.5	5627		70130.6	9572		70130.6	3210		70131.2	11701		70130.6	4973		70130.6	5650		70130.6	5954		70131.2	9566		70129.2	11002		70129.2	16247		70131.2	11897		70129.2	16763		70131.2	11777		70131.2	15392		70131.2	13267
	70136.6	5563		70135.8	9451		70135.8	3206		70136.4	11738		70135.8	4930		70135.8	5483		70135.8	6002		70136.4	9400		70134.4	11067		70134.4	16173		70136.4	11843		70134.4	17043		70136.4	11595		70136.4	15160		70136.4	13189
	70141.8	5815		70140.9	9377		70140.9	3067		70141.5	11740		70140.9	5174		70140.9	5405		70140.9	6014		70141.5	9233		70139.5	11153		70139.5	16233		70141.5	11660		70139.5	16805		70141.5	11261		70141.5	15033		70141.5	13605
	70146.9	5636		70146	9569		70146	2977		70146.6	11955		70146	5165		70146	5439		70146	5825		70146.6	9300		70144.6	11392		70144.6	16504		70146.6	11627		70144.6	16316		70146.6	11129		70146.6	15182		70146.6	14002
	70152	5921		70151.2	9584		70151.2	3015		70151.7	11840		70151.2	5115		70151.2	5432		70151.2	5907		70151.7	9131		70149.7	11283		70149.7	16477		70151.7	11883		70149.7	16104		70151.7	11007		70151.7	15463		70151.7	14148
	70157.1	5836		70156.3	9377		70156.3	3273		70156.9	12030		70156.3	5306		70156.3	5437		70156.3	6005		70156.9	8994		70154.8	11324		70154.8	16084		70156.9	11842		70154.8	16069		70156.9	11028		70156.9	15389		70156.9	13708
	70162.3	5580		70161.4	9381		70161.4	3153		70162	11975		70161.4	5245		70161.4	5226		70161.4	5956		70162	9147		70160	11173		70160	16093		70162	11756		70160	16376		70162	11229		70162	15543		70162	13436
	70167.4	5411		70166.6	9344		70166.6	3226		70167.1	11932		70166.6	5287		70166.6	5212		70166.6	5909		70167.1	9113		70165.1	10948		70165.1	15886		70167.1	11737		70165.1	16853		70167.1	11407		70167.1	15637		70167.1	13210
	70172.6	5530		70171.7	9211		70171.7	3290		70172.3	11997		70171.7	5278		70171.7	5245		70171.7	5934		70172.3	9323		70170.2	11277		70170.2	16146		70172.3	11730		70170.2	17134		70172.3	11198		70172.3	15676		70172.3	13533
	70177.7	5657		70176.8	9275		70176.8	3288		70177.4	12101		70176.8	5182		70176.8	5151		70176.8	6131		70177.4	8954		70175.3	11369		70175.3	16095		70177.4	11761		70175.3	17056		70177.4	11534		70177.4	15914		70177.4	13463
	70182.8	5620		70182	9315		70182	3183		70182.6	12163		70182	5334		70182	5156		70182	6144		70182.6	8853		70180.4	11580		70180.4	16565		70182.6	11718		70180.4	16814		70182.6	11652		70182.6	15629		70182.6	13358
	70188	5537		70187.1	9245		70187.1	3251		70187.7	11867		70187.1	5402		70187.1	5422		70187.1	5958		70187.7	8954		70185.6	11878		70185.6	16727		70187.7	11912		70185.6	16385		70187.7	11693		70187.7	15500		70187.7	13957
	70193.1	5622		70192.2	9467		70192.2	3317		70192.8	11766		70192.2	5322		70192.2	5680		70192.2	5858		70192.8	9122		70190.7	11656		70190.7	16417		70192.8	11663		70190.7	16434		70192.8	11515		70192.8	15939		70192.8	14232
	70198.2	5590		70197.4	9345		70197.4	3407		70198	11615		70197.4	5325		70197.4	5863		70197.4	5846		70198	9136		70195.8	11129		70195.8	16552		70198	11530		70195.8	16485		70198	11231		70198	16199		70198	13708
	70203.4	5573		70202.5	9285		70202.5	3350		70203.1	11971		70202.5	5217		70202.5	5727		70202.5	5833		70203.1	9333		70200.9	10896		70200.9	16616		70203.1	11489		70200.9	16791		70203.1	11424		70203.1	16250		70203.1	13496
	70208.5	5407		70207.6	9387		70207.6	3393		70208.2	12148		70207.6	5145		70207.6	5800		70207.6	5878		70208.2	9409		70206	11071		70206	16387		70208.2	11422		70206	17105		70208.2	11578		70208.2	15971		70208.2	13246
	70213.6	5453		70212.8	9366		70212.8	3387		70213.4	11939		70212.8	5166		70212.8	5718		70212.8	5889		70213.4	9477		70211.2	11142		70211.2	16233		70213.4	11408		70211.2	16991		70213.4	11555		70213.4	15537		70213.4	13363
	70218.8	5630		70217.9	9404		70217.9	3437		70218.5	11601		70217.9	5132		70217.9	5457		70217.9	5989		70218.5	9587		70216.3	11258		70216.3	16127		70218.5	11686		70216.3	16806		70218.5	11453		70218.5	15374		70218.5	12930
	70223.9	5689		70223	9577		70223	3384		70223.6	11506		70223	5110		70223	5321		70223	5863		70223.6	9348		70221.4	11233		70221.4	16203		70223.6	11754		70221.4	16890		70223.6	11201		70223.6	15069		70223.6	13105
	70229	5759		70228.2	9674		70228.2	3268		70228.8	11478		70228.2	5149		70228.2	5398		70228.2	5910		70228.8	9371		70226.5	11023		70226.5	15969		70228.8	11867		70226.5	16628		70228.8	11300		70228.8	15030		70228.8	13189
	70234.2	5618		70233.3	9643		70233.3	3324		70233.9	11200		70233.3	5309		70233.3	5502		70233.3	5936		70233.9	9350		70231.7	10888		70231.7	16381		70233.9	11978		70231.7	16595		70233.9	11089		70233.9	15132		70233.9	13408
	70239.3	5581		70238.4	9328		70238.4	3418		70239	11614		70238.4	5189		70238.4	5622		70238.4	5853		70239	9404		70236.8	11015		70236.8	16610		70239	11751		70236.8	16605		70239	10997		70239	15177		70239	13398
	70244.4	5676		70243.6	9660		70243.6	3439		70244.2	11732		70243.6	5251		70243.6	5593		70243.6	5818		70244.2	9331		70241.9	11283		70241.9	16686		70244.2	11471		70241.9	16311		70244.2	10961		70244.2	15157		70244.2	14023
	70249.6	5613		70248.7	9459		70248.7	3328		70249.3	12041		70248.7	5297		70248.7	5436		70248.7	6056		70249.3	9225		70247	11239		70247	16765		70249.3	11518		70247	16385		70249.3	11236		70249.3	14932		70249.3	14014
	70254.7	5369		70253.8	9182		70253.8	3389		70254.4	11823		70253.8	5286		70253.8	5394		70253.8	6079		70254.4	9519		70252.1	10937		70252.1	16874		70254.4	11365		70252.1	16346		70254.4	11226		70254.4	15075		70254.4	13904
	70259.9	5503		70259	9336		70259	3459		70259.6	11685		70259	5482		70259	5445		70259	5990		70259.6	9328		70257.3	10684		70257.3	16759		70259.6	11402		70257.3	16578		70259.6	11099		70259.6	15338		70259.6	13981
	70265	5579		70264.1	9359		70264.1	3403		70264.7	11529		70264.1	5389		70264.1	5680		70264.1	5867		70264.7	9123		70262.4	10680		70262.4	16400		70264.7	11623		70262.4	16698		70264.7	10909		70264.7	15646		70264.7	13769
	70270.1	5583		70269.2	9319		70269.2	3348		70269.9	11933		70269.2	5172		70269.2	5606		70269.2	5945		70269.9	9073		70267.5	11242		70267.5	16114		70269.9	11539		70267.5	16427		70269.9	10673		70269.9	15945		70269.9	13352
	70275.3	5423		70274.4	9276		70274.4	3173		70275	12138		70274.4	5073		70274.4	5498		70274.4	5940		70275	9414		70272.6	11225		70272.6	15894		70275	11394		70272.6	16508		70275	10710		70275	15895		70275	13508
	70280.4	5607		70279.5	9265		70279.5	3158		70280.1	12352		70279.5	5206		70279.5	5770		70279.5	5815		70280.1	9214		70277.8	10873		70277.8	15832		70280.1	11317		70277.8	16833		70280.1	10650		70280.1	16301		70280.1	13587
	70285.5	5636		70284.7	9286		70284.7	3316		70285.3	12616		70284.7	5067		70284.7	5683		70284.7	5700		70285.3	8845		70282.9	10841		70282.9	16166		70285.3	11392		70282.9	16550		70285.3	10730		70285.3	15867		70285.3	13678
	70290.7	5413		70289.8	9355		70289.8	3314		70290.4	12576		70289.8	5042		70289.8	5679		70289.8	5846		70290.4	8736		70288	11011		70288	16420		70290.4	11536		70288	16842		70290.4	11025		70290.4	15815		70290.4	13823
	70295.8	5366		70294.9	9042		70294.9	3262		70295.5	12484		70294.9	5000		70294.9	5470		70294.9	6049		70295.5	8960		70293.1	11409		70293.1	16069		70295.5	11716		70293.1	16602		70295.5	11099		70295.5	15545		70295.5	13740
	70301	5572		70300.1	9130		70300.1	3123		70300.7	12359		70300.1	5017		70300.1	5331		70300.1	6185		70300.7	9341		70298.3	11465		70298.3	15775		70300.7	11409		70298.3	16523		70300.7	10899		70300.7	15181		70300.7	13576
	70306.1	5389		70305.2	9183		70305.2	3009		70305.8	12260		70305.2	5160		70305.2	5420		70305.2	6019		70305.8	9392		70303.4	11393		70303.4	15666		70305.8	11628		70303.4	16565		70305.8	10995		70305.8	15020		70305.8	13541
	70311.2	5538		70310.3	9145		70310.3	2941		70311	12015		70310.3	5138		70310.3	5312		70310.3	5943		70311	9068		70308.5	11276		70308.5	15658		70311	11949		70308.5	16342		70311	10889		70311	14937		70311	13022
	70316.4	5490		70315.5	9348		70315.5	3125		70316.1	11838		70315.5	5151		70315.5	5458		70315.5	5853		70316.1	9017		70313.6	11183		70313.6	15624		70316.1	11934		70313.6	16178		70316.1	10966		70316.1	15190		70316.1	13211
	70321.5	5449		70320.6	9464		70320.6	3181		70321.2	11773		70320.6	5123		70320.6	5377		70320.6	5925		70321.2	8858		70318.8	10845		70318.8	15733		70321.2	11741		70318.8	16212		70321.2	10889		70321.2	15199		70321.2	13520
	70326.7	5519		70325.8	9210		70325.8	3154		70326.4	12120		70325.8	5137		70325.8	5422		70325.8	6125		70326.4	8789		70323.9	10673		70323.9	15994		70326.4	11622		70323.9	16355		70326.4	11114		70326.4	15624		70326.4	13676
	70331.8	5511		70330.9	9366		70330.9	3131		70331.5	12321		70330.9	5251		70330.9	5295		70330.9	6059		70331.5	8667		70329	10627		70329	16168		70331.5	11788		70329	16448		70331.5	11204		70331.5	15576		70331.5	14142
	70336.9	5531		70336	9191		70336	3336		70336.7	11916		70336	5110		70336	5275		70336	5809		70336.7	9019		70334.1	10918		70334.1	15813		70336.7	11764		70334.1	16323		70336.7	11261		70336.7	15364		70336.7	14196
	70342.1	5505		70341.2	9125		70341.2	3462		70341.8	11600		70341.2	4945		70341.2	5272		70341.2	5720		70341.8	9148		70339.3	10912		70339.3	15862		70341.8	11742		70339.3	16133		70341.8	11064		70341.8	15313		70341.8	13984
	70347.2	5598		70346.3	8835		70346.3	3304		70346.9	11843		70346.3	4876		70346.3	5062		70346.3	5842		70346.9	9304		70344.4	10964		70344.4	15569		70346.9	11385		70344.4	16368		70346.9	11077		70346.9	15385		70346.9	13614
	70352.4	5456		70351.4	9012		70351.4	3330		70352.1	11956		70351.4	4776		70351.4	5021		70351.4	5726		70352.1	9393		70349.5	11275		70349.5	15555		70352.1	11345		70349.5	16459		70352.1	11090		70352.1	15571		70352.1	13669
	70357.5	5582		70356.6	9243		70356.6	3321		70357.2	12174		70356.6	4854		70356.6	5137		70356.6	5806		70357.2	9193		70354.6	11436		70354.6	15683		70357.2	11680		70354.6	16600		70357.2	11208		70357.2	15816		70357.2	13472
	70362.6	5507		70361.7	9092		70361.7	3352		70362.4	11861		70361.7	4931		70361.7	5264		70361.7	5987		70362.4	9131		70359.8	11366		70359.8	15966		70362.4	11690		70359.8	16269		70362.4	10818		70362.4	15715		70362.4	13494
	70367.8	5458		70366.9	9306		70366.9	3264		70367.5	12035		70366.9	4989		70366.9	5411		70366.9	5959		70367.5	9142		70364.9	11406		70364.9	16042		70367.5	11403		70364.9	16386		70367.5	11015		70367.5	15661		70367.5	13691
	70372.9	5511		70372	9208		70372	3171		70372.6	12086		70372	5128		70372	5414		70372	5979		70372.6	9366		70370	11682		70370	16214		70372.6	11244		70370	16364		70372.6	11011		70372.6	15536		70372.6	13780
	70378.1	5562		70377.1	9409		70377.1	3196		70377.8	12025		70377.1	5279		70377.1	5293		70377.1	5979		70377.8	9298		70375.1	11461		70375.1	15930		70377.8	11391		70375.1	16265		70377.8	11296		70377.8	15201		70377.8	13788
	70383.2	5446		70382.3	9508		70382.3	3276		70382.9	12016		70382.3	5368		70382.3	5543		70382.3	5990		70382.9	9065		70380.3	11135		70380.3	15668		70382.9	11477		70380.3	16304		70382.9	11180		70382.9	14949		70382.9	13498
	70388.3	5662		70387.4	9470		70387.4	3177		70388.1	11734		70387.4	5440		70387.4	5536		70387.4	5930		70388.1	9207		70385.4	11032		70385.4	16230		70388.1	11626		70385.4	16153		70388.1	10917		70388.1	14926		70388.1	13194
	70393.5	5726		70392.6	9385		70392.6	3225		70393.2	11859		70392.6	5461		70392.6	5399		70392.6	5832		70393.2	9203		70390.5	11105		70390.5	16440		70393.2	11356		70390.5	16367		70393.2	11035		70393.2	15161		70393.2	13091
	70398.6	5639		70397.7	9357		70397.7	3287		70398.4	11925		70397.7	5474		70397.7	5225		70397.7	5889		70398.4	9147		70395.7	11215		70395.7	16356		70398.4	11442		70395.7	16361		70398.4	11321		70398.4	15378		70398.4	12944
	70403.8	5643		70402.9	9352		70402.9	3214		70403.5	12111		70402.9	5492		70402.9	5268		70402.9	6169		70403.5	9282		70400.8	11357		70400.8	16478		70403.5	11721		70400.8	16116		70403.5	11095		70403.5	15559		70403.5	12922
	70408.9	5625		70408	9283		70408	3329		70408.6	12104		70408	5301		70408	5298		70408	5872		70408.6	8949		70405.9	11207		70405.9	16306		70408.6	11772		70405.9	16297		70408.6	10984		70408.6	15599		70408.6	13322
	70414.1	5566		70413.1	9342		70413.1	3364		70413.8	11961		70413.1	5236		70413.1	5452		70413.1	5627		70413.8	8936		70411	11510		70411	16108		70413.8	11943		70411	16237		70413.8	11040		70413.8	15357		70413.8	13570
	70419.2	5499		70418.3	9208		70418.3	3253		70418.9	11839		70418.3	5272		70418.3	5499		70418.3	5732		70418.9	8787		70416.2	11296		70416.2	16090		70418.9	11973		70416.2	16123		70418.9	11141		70418.9	15308		70418.9	13603
	70424.3	5583		70423.4	9151		70423.4	3157		70424.1	12195		70423.4	5356		70423.4	5634		70423.4	5933		70424.1	8673		70421.3	11086		70421.3	16084		70424.1	11727		70421.3	16259		70424.1	11384		70424.1	15255		70424.1	13764
	70429.5	5513		70428.6	9268		70428.6	3159		70429.2	12036		70428.6	5410		70428.6	5566		70428.6	6132		70429.2	8618		70426.4	11096		70426.4	16041		70429.2	11879		70426.4	16362		70429.2	11510		70429.2	15090		70429.2	13876
	70434.6	5433		70433.7	9300		70433.7	3354		70434.4	11984		70433.7	5371		70433.7	5454		70433.7	6101		70434.4	8975		70431.6	10755		70431.6	15727		70434.4	11865		70431.6	16480		70434.4	11490		70434.4	14960		70434.4	13507
	70439.8	5436		70438.8	9314		70438.8	3210		70439.5	11712		70438.8	5270		70438.8	5535		70438.8	5882		70439.5	9238		70436.7	10859		70436.7	15967		70439.5	12068		70436.7	16366		70439.5	11447		70439.5	14839		70439.5	13801
	70444.9	5325		70444	9278		70444	3133		70444.6	11427		70444	5232		70444	5388		70444	5740		70444.6	9100		70441.8	11000		70441.8	16221		70444.6	11831		70441.8	16468		70444.6	11261		70444.6	14921		70444.6	13531
	70450.1	5458		70449.1	9315		70449.1	3179		70449.8	11566		70449.1	5231		70449.1	5423		70449.1	5673		70449.8	8862		70446.9	11213		70446.9	16361		70449.8	11647		70446.9	16493		70449.8	11339		70449.8	15063		70449.8	13548
	70455.2	5515		70454.3	9306		70454.3	3190		70454.9	12128		70454.3	5122		70454.3	5469		70454.3	5986		70454.9	8901		70452.1	11241		70452.1	16385		70454.9	11584		70452.1	16539		70454.9	11498		70454.9	15422		70454.9	13251
	70460.3	5522		70459.4	9215		70459.4	3237		70460.1	12319		70459.4	5104		70459.4	5422		70459.4	6096		70460.1	9169		70457.2	11201		70457.2	16266		70460.1	11538		70457.2	16580		70460.1	11341		70460.1	15240		70460.1	13312
	70465.5	5505		70464.6	9395		70464.6	3439		70465.2	12352		70464.6	5058		70464.6	5409		70464.6	6040		70465.2	9530		70462.3	11165		70462.3	16164		70465.2	11305		70462.3	16722		70465.2	11526		70465.2	14986		70465.2	13412
	70470.6	5607		70469.7	9532		70469.7	3339		70470.4	12349		70469.7	4984		70469.7	5182		70469.7	5862		70470.4	9716		70467.5	11344		70467.5	16206		70470.4	11515		70467.5	16753		70470.4	11488		70470.4	15300		70470.4	13229
	70475.8	5464		70474.8	9603		70474.8	3425		70475.5	12333		70474.8	5034		70474.8	5309		70474.8	5882		70475.5	9549		70472.6	11763		70472.6	16136		70475.5	11589		70472.6	16607		70475.5	11172		70475.5	15430		70475.5	13050
	70480.9	5708		70480	9373		70480	3328		70480.7	11843		70480	5247		70480	5452		70480	5919		70480.7	9419		70477.7	11915		70477.7	16167		70480.7	11583		70477.7	16737		70480.7	10845		70480.7	15405		70480.7	12939
	70486.1	5544		70485.1	9269		70485.1	3392		70485.8	11353		70485.1	5149		70485.1	5430		70485.1	5942		70485.8	9510		70482.9	11739		70482.9	16737		70485.8	11550		70482.9	16612		70485.8	10564		70485.8	15589		70485.8	13153
	70491.2	5664		70490.3	9286		70490.3	3352		70490.9	11161		70490.3	5187		70490.3	5473		70490.3	5939		70490.9	9325		70488	11509		70488	16841		70490.9	11355		70488	16203		70490.9	10696		70490.9	15603		70490.9	13495
	70496.4	5596		70495.4	9314		70495.4	3335		70496.1	11508		70495.4	5197		70495.4	5326		70495.4	6294		70496.1	9018		70493.1	11337		70493.1	16595		70496.1	11836		70493.1	16070		70496.1	10649		70496.1	15375		70496.1	13676
	70501.5	5683		70500.6	9531		70500.6	3265		70501.2	11714		70500.6	5162		70500.6	5300		70500.6	6180		70501.2	9146		70498.3	11063		70498.3	16400		70501.2	11651		70498.3	16024		70501.2	10846		70501.2	15712		70501.2	13854
	70506.6	5692		70505.7	9468		70505.7	3264		70506.4	11761		70505.7	5103		70505.7	5077		70505.7	6220		70506.4	9183		70503.4	10992		70503.4	15845		70506.4	11749		70503.4	16108		70506.4	11110		70506.4	16189		70506.4	14088
	70511.8	5602		70510.9	9408		70510.9	3289		70511.5	11580		70510.9	5069		70510.9	5183		70510.9	6216		70511.5	9261		70508.5	11156		70508.5	16046		70511.5	11882		70508.5	16284		70511.5	11158		70511.5	16074		70511.5	14041
	70516.9	5515		70516	9459		70516	3133		70516.7	11709		70516	5158		70516	5551		70516	5956		70516.7	8969		70513.6	11425		70513.6	16186		70516.7	12082		70513.6	16477		70516.7	11224		70516.7	16265		70516.7	13823
	70522.1	5603		70521.1	9767		70521.1	3103		70521.8	11893		70521.1	5051		70521.1	5581		70521.1	5943		70521.8	8525		70518.8	11539		70518.8	16609		70521.8	12029		70518.8	16986		70521.8	11305		70521.8	15888		70521.8	13826
	70527.2	5545		70526.3	9576		70526.3	3227		70527	11908		70526.3	5180		70526.3	5513		70526.3	5954		70527	8746		70523.9	11330		70523.9	16722		70527	12154		70523.9	16892		70527	11223		70527	15727		70527	13585
	70532.4	5672		70531.4	9399		70531.4	3290		70532.1	11956		70531.4	5199		70531.4	5414		70531.4	5854		70532.1	9062		70529	11200		70529	16154		70532.1	12110		70529	16828		70532.1	11381		70532.1	15842		70532.1	13369
	70537.5	5821		70536.6	9476		70536.6	3226		70537.3	11781		70536.6	5149		70536.6	5353		70536.6	5914		70537.3	9262		70534.2	11194		70534.2	15818		70537.3	11737		70534.2	16584		70537.3	11282		70537.3	16044		70537.3	13161
	70542.7	5762		70541.7	9593		70541.7	3219		70542.4	11616		70541.7	5116		70541.7	5229		70541.7	5921		70542.4	9287		70539.3	11359		70539.3	15421		70542.4	11632		70539.3	16515		70542.4	11206		70542.4	16087		70542.4	13533
	70547.8	5490		70546.9	9307		70546.9	3215		70547.6	11456		70546.9	5198		70546.9	5414		70546.9	5954		70547.6	9187		70544.4	11172		70544.4	16018		70547.6	11696		70544.4	16728		70547.6	11268		70547.6	15960		70547.6	14067
	70553	5561		70552	9395		70552	3238		70552.7	11867		70552	5070		70552	5403		70552	6210		70552.7	9142		70549.6	11041		70549.6	16085		70552.7	11506		70549.6	17015		70552.7	11302		70552.7	15973		70552.7	13784
	70558.1	5417		70557.2	9193		70557.2	3088		70557.8	11937		70557.2	5070		70557.2	5410		70557.2	6098		70557.8	9213		70554.7	11205		70554.7	16072		70557.8	11478		70554.7	17057		70557.8	11168		70557.8	15792		70557.8	13690
	70563.3	5451		70562.3	9351		70562.3	2966		70563	12035		70562.3	5212		70562.3	5197		70562.3	5920		70563	9271		70559.8	10967		70559.8	16331		70563	11643		70559.8	16891		70563	10939		70563	15382		70563	13654
	70568.4	5588		70567.5	9308		70567.5	2992		70568.1	11832		70567.5	5136		70567.5	5102		70567.5	5738		70568.1	9301		70565	10752		70565	16528		70568.1	11639		70565	17030		70568.1	10841		70568.1	15478		70568.1	13716
	70573.6	5646		70572.6	9343		70572.6	3042		70573.3	11860		70572.6	5125		70572.6	5209		70572.6	5690		70573.3	9302		70570.1	10617		70570.1	16522		70573.3	11982		70570.1	16966		70573.3	10956		70573.3	15727		70573.3	13602
	70578.7	5525		70577.8	9243		70577.8	2984		70578.4	12116		70577.8	5222		70577.8	5376		70577.8	5853		70578.4	9227		70575.2	10710		70575.2	16117		70578.4	11778		70575.2	16806		70578.4	11083		70578.4	15718		70578.4	13837
	70583.9	5618		70582.9	9181		70582.9	3019		70583.6	11795		70582.9	5148		70582.9	5409		70582.9	5742		70583.6	8978		70580.4	10957		70580.4	15922		70583.6	11607		70580.4	17041		70583.6	11048		70583.6	16276		70583.6	13671
	70589	5637		70588.1	9221		70588.1	3012		70588.7	12096		70588.1	5013		70588.1	5307		70588.1	5646		70588.7	8815		70585.5	11121		70585.5	16038		70588.7	11668		70585.5	16648		70588.7	11002		70588.7	16384		70588.7	13668
	70594.2	5566		70593.2	9170		70593.2	3039		70593.9	11798		70593.2	5051		70593.2	5307		70593.2	5687		70593.9	9341		70590.7	11179		70590.7	15664		70593.9	12096		70590.7	16482		70593.9	10940		70593.9	16368		70593.9	14410
	70599.3	5570		70598.4	8994		70598.4	3117		70599	11703		70598.4	5109		70598.4	5129		70598.4	5498		70599	9450		70595.8	11376		70595.8	15644		70599	12266		70595.8	16534		70599	11091		70599	16008		70599	14816
	70604.5	5497		70603.5	8987		70603.5	3168		70604.2	11271		70603.5	5170		70603.5	5152		70603.5	5602		70604.2	9526		70600.9	11327		70600.9	15694		70604.2	11927		70600.9	16585		70604.2	11087		70604.2	15739		70604.2	14312
	70609.6	5661		70608.6	9239		70608.6	3173		70609.3	11714		70608.6	5027		70608.6	5225		70608.6	5638		70609.3	9332		70606.1	11323		70606.1	15960		70609.3	11449		70606.1	17206		70609.3	11434		70609.3	15378		70609.3	13896
	70614.8	5707		70613.8	9299		70613.8	3239		70614.5	12051		70613.8	4987		70613.8	5380		70613.8	5776		70614.5	9393		70611.2	11053		70611.2	15957		70614.5	11435		70611.2	17675		70614.5	11319		70614.5	15338		70614.5	13845
	70619.9	5602		70618.9	9376		70618.9	3211		70619.6	12267		70618.9	5168		70618.9	5410		70618.9	5921		70619.6	9488		70616.3	11093		70616.3	16516		70619.6	11425		70616.3	17463		70619.6	11307		70619.6	15170		70619.6	13730
	70625.1	5566		70624.1	9433		70624.1	3219		70624.8	12162		70624.1	5176		70624.1	5480		70624.1	5869		70624.8	9779		70621.5	11254		70621.5	16866		70624.8	11530		70621.5	17062		70624.8	11235		70624.8	14981		70624.8	13993
	70630.2	5623		70629.2	9451		70629.2	3259		70629.9	11875		70629.2	5100		70629.2	5434		70629.2	5760		70629.9	9871		70626.6	11131		70626.6	16456		70629.9	11607		70626.6	17027		70629.9	10965		70629.9	15354		70629.9	14177
	70635.4	5498		70634.4	9520		70634.4	3186		70635.1	11697		70634.4	5090		70634.4	5420		70634.4	5498		70635.1	9663		70631.7	11226		70631.7	16198		70635.1	11792		70631.7	17041		70635.1	11058		70635.1	15734		70635.1	14032
	70640.5	5627		70639.5	9342		70639.5	3257		70640.2	11717		70639.5	5149		70639.5	5390		70639.5	5711		70640.2	9485		70636.9	11424		70636.9	16143		70640.2	11777		70636.9	16671		70640.2	11175		70640.2	16224		70640.2	13868
	70645.7	5727		70644.7	9337		70644.7	3245		70645.4	11584		70644.7	5074		70644.7	5425		70644.7	6018		70645.4	9726		70642	11194		70642	16425		70645.4	11701		70642	16399		70645.4	11246		70645.4	16031		70645.4	13760
	70650.8	5773		70649.8	9303		70649.8	3309		70650.5	11796		70649.8	5178		70649.8	5444		70649.8	6038		70650.5	9252		70647.2	11203		70647.2	16364		70650.5	11629		70647.2	16262		70650.5	11322		70650.5	15705		70650.5	13654
	70656	5673		70655	9487		70655	3256		70655.7	11651		70655	5119		70655	5321		70655	5810		70655.7	8877		70652.3	11244		70652.3	16591		70655.7	11700		70652.3	16757		70655.7	11332		70655.7	16222		70655.7	13357
	70661.1	5534		70660.1	9631		70660.1	3142		70660.8	11571		70660.1	5083		70660.1	5200		70660.1	5574		70660.8	8846		70657.4	10967		70657.4	16451		70660.8	11593		70657.4	16850		70660.8	11361		70660.8	15980		70660.8	13584
	70666.3	5415		70665.3	9314		70665.3	3145		70666	11753		70665.3	5011		70665.3	5214		70665.3	5568		70666	8901		70662.6	11060		70662.6	16368		70666	11797		70662.6	16588		70666	11441		70666	15836		70666	13390
	70671.4	5614		70670.4	8896		70670.4	3259		70671.1	11820		70670.4	4957		70670.4	5493		70670.4	5674		70671.1	9022		70667.7	10794		70667.7	16516		70671.1	11550		70667.7	16839		70671.1	11537		70671.1	15907		70671.1	13387
	70676.6	5674		70675.6	8892		70675.6	3283		70676.3	11877		70675.6	5143		70675.6	5612		70675.6	5837		70676.3	9324		70672.8	11044		70672.8	16785		70676.3	11508		70672.8	17073		70676.3	11678		70676.3	15738		70676.3	13134
	70681.7	5663		70680.8	9272		70680.8	3118		70681.5	11610		70680.8	5160		70680.8	5504		70680.8	5795		70681.5	9072		70678	11271		70678	16503		70681.5	11623		70678	16749		70681.5	11335		70681.5	15913		70681.5	13255
	70686.9	5649		70685.9	9420		70685.9	3130		70686.6	11559		70685.9	5263		70685.9	5407		70685.9	5735		70686.6	9100		70683.1	11307		70683.1	16444		70686.6	11727		70683.1	16933		70686.6	11007		70686.6	16163		70686.6	13773
	70692	5946		70691.1	9419		70691.1	3297		70691.8	11855		70691.1	5251		70691.1	5344		70691.1	5795		70691.8	9298		70688.3	11118		70688.3	16644		70691.8	11714		70688.3	16832		70691.8	11501		70691.8	16225		70691.8	13660
	70697.2	5741		70696.2	9244		70696.2	3314		70696.9	11925		70696.2	5231		70696.2	5395		70696.2	5798		70696.9	9471		70693.4	10983		70693.4	16423		70696.9	11693		70693.4	16805		70696.9	11670		70696.9	16385		70696.9	13495
	70702.3	5654		70701.4	9220		70701.4	3419		70702.1	11898		70701.4	5071		70701.4	5552		70701.4	5908		70702.1	9695		70698.5	10994		70698.5	16256		70702.1	11816		70698.5	16553		70702.1	11652		70702.1	16309		70702.1	13233
	70707.5	5526		70706.5	9300		70706.5	3431		70707.2	12120		70706.5	4898		70706.5	5735		70706.5	5601		70707.2	9890		70703.7	10938		70703.7	16301		70707.2	11606		70703.7	16480		70707.2	11302		70707.2	16238		70707.2	13361
	70712.6	5410		70711.7	9288		70711.7	3399		70712.4	11673		70711.7	4942		70711.7	5592		70711.7	5609		70712.4	9528		70708.8	11207		70708.8	16380		70712.4	11574		70708.8	16554		70712.4	11151		70712.4	16320		70712.4	13292
	70717.8	5433		70716.8	9306		70716.8	3425		70717.5	11540		70716.8	4930		70716.8	5625		70716.8	5572		70717.5	9268		70714	11536		70714	15991		70717.5	11728		70714	16596		70717.5	11325		70717.5	16475		70717.5	13095
	70722.9	5499		70722	9245		70722	3400		70722.7	11617		70722	5068		70722	5473		70722	5705		70722.7	9212		70719.1	11486		70719.1	15678		70722.7	11601		70719.1	16753		70722.7	11582		70722.7	15763		70722.7	12652
	70728.1	5565		70727.1	9300		70727.1	3272		70727.8	11853		70727.1	5187		70727.1	5347		70727.1	5904		70727.8	8966		70724.2	11332		70724.2	15744		70727.8	11995		70724.2	16776		70727.8	11369		70727.8	15491		70727.8	13288
	70733.3	5585		70732.3	9247		70732.3	3237		70733	11876		70732.3	5198		70732.3	5344		70732.3	6059		70733	8951		70729.4	11257		70729.4	15760		70733	12027		70729.4	17290		70733	11531		70733	15195		70733	13208
	70738.4	5475		70737.4	9352		70737.4	3361		70738.1	11948		70737.4	5370		70737.4	5124		70737.4	5872		70738.1	9037		70734.5	10925		70734.5	15630		70738.1	11887		70734.5	17433		70738.1	11461		70738.1	15605		70738.1	13114
	70743.6	5492		70742.6	9213		70742.6	3445		70743.3	12285		70742.6	5524		70742.6	5161		70742.6	5871		70743.3	9213		70739.7	11026		70739.7	15873		70743.3	12021		70739.7	17035		70743.3	11286		70743.3	15663		70743.3	12968
	70748.7	5731		70747.7	8982		70747.7	3421		70748.5	12378		70747.7	5337		70747.7	5181		70747.7	6155		70748.5	9267		70744.8	10960		70744.8	16092		70748.5	12061		70744.8	16674		70748.5	11145		70748.5	15297		70748.5	12972
	70753.9	5886		70752.9	8999		70752.9	3325		70753.6	11977		70752.9	5398		70752.9	5398		70752.9	6087		70753.6	9149		70749.9	10641		70749.9	16138		70753.6	12164		70749.9	16557		70753.6	10814		70753.6	15222		70753.6	13301
	70759	5635		70758	9176		70758	3185		70758.8	11565		70758	5165		70758	5326		70758	6065		70758.8	9000		70755.1	10773		70755.1	16295		70758.8	12159		70755.1	16322		70758.8	10963		70758.8	14796		70758.8	13354
	70764.2	5710		70763.2	9164		70763.2	3235		70763.9	11567		70763.2	5191		70763.2	5209		70763.2	5975		70763.9	8993		70760.2	10632		70760.2	16367		70763.9	11820		70760.2	16710		70763.9	10948		70763.9	14993		70763.9	13011
	70769.3	5726		70768.4	9080		70768.4	3182		70769.1	11614		70768.4	5181		70768.4	5322		70768.4	5736		70769.1	9301		70765.4	10948		70765.4	16534		70769.1	11860		70765.4	17057		70769.1	10970		70769.1	14982		70769.1	13012
	70774.5	5942		70773.5	9039		70773.5	3311		70774.2	12227		70773.5	5287		70773.5	5135		70773.5	5899		70774.2	9486		70770.5	11472		70770.5	16595		70774.2	11840		70770.5	16752		70774.2	11316		70774.2	15241		70774.2	13016
	70779.7	5743		70778.7	9141		70778.7	3332		70779.4	12226		70778.7	5131		70778.7	5152		70778.7	6128		70779.4	9678		70775.6	11630		70775.6	16213		70779.4	11771		70775.6	16607		70779.4	11455		70779.4	15643		70779.4	12931
	70784.8	5611		70783.8	9328		70783.8	3370		70784.5	12257		70783.8	5174		70783.8	5308		70783.8	6107		70784.5	9834		70780.8	11169		70780.8	16350		70784.5	11882		70780.8	16834		70784.5	11412		70784.5	16283		70784.5	13114
	70790	5676		70789	9347		70789	3502		70789.7	12256		70789	5181		70789	5601		70789	6168		70789.7	9713		70785.9	10913		70785.9	16433		70789.7	11905		70785.9	17437		70789.7	11099		70789.7	16313		70789.7	13229
	70795.1	5663		70794.1	9156		70794.1	3554		70794.9	12203		70794.1	5186		70794.1	5814		70794.1	6129		70794.9	9695		70791.1	10759		70791.1	16076		70794.9	11576		70791.1	17727		70794.9	10866		70794.9	16077		70794.9	13448
	70800.3	5650		70799.3	9296		70799.3	3492		70800	11765		70799.3	5377		70799.3	5642		70799.3	6210		70800	9570		70796.2	11068		70796.2	15948		70800	11501		70796.2	17396		70800	11122		70800	16094		70800	13437
	70805.4	5669		70804.4	8999		70804.4	3450		70805.2	11638		70804.4	5331		70804.4	5502		70804.4	6309		70805.2	9396		70801.4	11050		70801.4	16097		70805.2	11423		70801.4	17619		70805.2	11210		70805.2	16393		70805.2	13509
	70810.6	5543		70809.6	9240		70809.6	3385		70810.3	11927		70809.6	5232		70809.6	5299		70809.6	6333		70810.3	9404		70806.5	11067		70806.5	15915		70810.3	11368		70806.5	17298		70810.3	11339		70810.3	16336		70810.3	13348
	70815.8	5577		70814.7	9412		70814.7	3285		70815.5	11851		70814.7	5180		70814.7	5131		70814.7	6153		70815.5	9391		70811.6	10820		70811.6	16069		70815.5	11287		70811.6	16910		70815.5	11231		70815.5	16433		70815.5	13533
	70820.9	5535		70819.9	9204		70819.9	3025		70820.6	11700		70819.9	5096		70819.9	5103		70819.9	6095		70820.6	9107		70816.8	10699		70816.8	16163		70820.6	11407		70816.8	16828		70820.6	11016		70820.6	15865		70820.6	13424
	70826.1	5729		70825.1	9262		70825.1	3172		70825.8	11788		70825.1	5041		70825.1	5111		70825.1	5921		70825.8	8796		70821.9	10775		70821.9	15903		70825.8	11851		70821.9	16595		70825.8	11085		70825.8	15570		70825.8	13596
	70831.2	5780		70830.2	9354		70830.2	3111		70831	11953		70830.2	5210		70830.2	5307		70830.2	5780		70831	9131		70827.1	10669		70827.1	16358		70831	11747		70827.1	16419		70831	11307		70831	15439		70831	13550
	70836.4	5940		70835.4	9478		70835.4	3157		70836.1	12115		70835.4	5260		70835.4	5214		70835.4	5934		70836.1	9511		70832.2	10836		70832.2	16519		70836.1	11672		70832.2	16564		70836.1	11425		70836.1	15657		70836.1	13711
	70841.5	5882		70840.5	9346		70840.5	3232		70841.3	12411		70840.5	5226		70840.5	5487		70840.5	5977		70841.3	9557		70837.4	10998		70837.4	16298		70841.3	11808		70837.4	16565		70841.3	11581		70841.3	15488		70841.3	13705
	70846.7	5847		70845.7	9335		70845.7	3401		70846.4	12455		70845.7	5184		70845.7	5358		70845.7	6131		70846.4	9668		70842.5	10938		70842.5	16250		70846.4	11672		70842.5	16635		70846.4	11403		70846.4	15449		70846.4	13719
	70851.9	5699		70850.8	9303		70850.8	3397		70851.6	12363		70850.8	5180		70850.8	5440		70850.8	6046		70851.6	9733		70847.6	10922		70847.6	16429		70851.6	11623		70847.6	16588		70851.6	11232		70851.6	15428		70851.6	13820
	70857	5793		70856	9122		70856	3271		70856.7	11835		70856	5276		70856	5500		70856	5815		70856.7	9707		70852.8	10985		70852.8	16450		70856.7	11514		70852.8	16611		70856.7	11318		70856.7	15447		70856.7	13990
	70862.2	5825		70861.2	9048		70861.2	3178		70861.9	11780		70861.2	5416		70861.2	5650		70861.2	5844		70861.9	9538		70857.9	11133		70857.9	16634		70861.9	11791		70857.9	16814		70861.9	11375		70861.9	15455		70861.9	13898
	70867.3	5749		70866.3	8854		70866.3	3173		70867.1	11869		70866.3	5303		70866.3	5842		70866.3	5732		70867.1	9408		70863.1	11345		70863.1	16724		70867.1	11894		70863.1	17126		70867.1	11355		70867.1	15620		70867.1	13989
	70872.5	5631		70871.5	8976		70871.5	3240		70872.2	11654		70871.5	5063		70871.5	5563		70871.5	5776		70872.2	9553		70868.2	11066		70868.2	16501		70872.2	11735		70868.2	17269		70872.2	11198		70872.2	15737		70872.2	13743
	70877.7	5598		70876.6	9145		70876.6	3222		70877.4	11520		70876.6	5065		70876.6	5561		70876.6	5712		70877.4	9748		70873.4	10756		70873.4	16657		70877.4	11721		70873.4	17041		70877.4	11165		70877.4	15603		70877.4	13682
	70882.8	5649		70881.8	9561		70881.8	3176		70882.5	11521		70881.8	5123		70881.8	5656		70881.8	5788		70882.5	9615		70878.5	10885		70878.5	16739		70882.5	11818		70878.5	16667		70882.5	11004		70882.5	15611		70882.5	13358
	70888	5509		70887	9529		70887	3081		70887.7	11745		70887	5118		70887	5598		70887	5743		70887.7	9405		70883.7	11113		70883.7	16779		70887.7	11737		70883.7	16381		70887.7	11084		70887.7	15216		70887.7	13166
	70893.1	5384		70892.1	9484		70892.1	3035		70892.9	11719		70892.1	5035		70892.1	5503		70892.1	5755		70892.9	9471		70888.8	10986		70888.8	16619		70892.9	11886		70888.8	16558		70892.9	10731		70892.9	15400		70892.9	12953
	70898.3	5726		70897.3	9410		70897.3	3056		70898	11876		70897.3	5193		70897.3	5306		70897.3	5948		70898	9193		70894	11268		70894	16634		70898	11883		70894	17069		70898	10694		70898	15554		70898	13081
	70903.5	5512		70902.4	9400		70902.4	3010		70903.2	12048		70902.4	5423		70902.4	5242		70902.4	5932		70903.2	9282		70899.1	11773		70899.1	16663		70903.2	11994		70899.1	17042		70903.2	10979		70903.2	15808		70903.2	13154
	70908.6	5404		70907.6	9492		70907.6	3072		70908.3	12214		70907.6	5396		70907.6	5093		70907.6	6011		70908.3	9535		70904.2	11451		70904.2	16685		70908.3	12265		70904.2	17139		70908.3	11215		70908.3	15655		70908.3	13035
	70913.8	5637		70912.8	9543		70912.8	3242		70913.5	12391		70912.8	5008		70912.8	5237		70912.8	5861		70913.5	9742		70909.4	11301		70909.4	17061		70913.5	12028		70909.4	17300		70913.5	11645		70913.5	15430		70913.5	13000
	70918.9	5582		70917.9	9443		70917.9	3296		70918.7	12346		70917.9	4921		70917.9	5241		70917.9	5850		70918.7	9933		70914.5	11332		70914.5	16602		70918.7	11985		70914.5	17534		70918.7	11890		70918.7	15287		70918.7	13101
	70924.1	5588		70923.1	9312		70923.1	3221		70923.8	12099		70923.1	5038		70923.1	5399		70923.1	5612		70923.8	9971		70919.7	11341		70919.7	16411		70923.8	11920		70919.7	17192		70923.8	11949		70923.8	15576		70923.8	13399
	70929.3	5525		70928.2	9472		70928.2	3312		70929	11781		70928.2	5047		70928.2	5692		70928.2	5877		70929	9965		70924.8	11537		70924.8	15862		70929	11610		70924.8	17346		70929	11577		70929	15961		70929	13677
	70934.4	5420		70933.4	9246		70933.4	3430		70934.1	11925		70933.4	5137		70933.4	5690		70933.4	6105		70934.1	9646		70930	11403		70930	15759		70934.1	11876		70930	17054		70934.1	11306		70934.1	16024		70934.1	13544
	70939.6	5401		70938.6	9314		70938.6	3339		70939.3	12053		70938.6	5277		70938.6	5665		70938.6	6174		70939.3	9548		70935.1	11401		70935.1	15683		70939.3	12139		70935.1	17021		70939.3	11330		70939.3	15828		70939.3	13434
	70944.7	5527		70943.7	9414		70943.7	3217		70944.5	11750		70943.7	5291		70943.7	5526		70943.7	5886		70944.5	9509		70940.3	11383		70940.3	16054		70944.5	12346		70940.3	16968		70944.5	11728		70944.5	16029		70944.5	13255
	70949.9	5617		70948.9	9461		70948.9	3192		70949.6	12148		70948.9	5168		70948.9	5794		70948.9	5922		70949.6	9674		70945.4	11280		70945.4	15956		70949.6	12618		70945.4	16972		70949.6	12255		70949.6	15948		70949.6	13174
	70955.1	5594		70954	9243		70954	3352		70954.8	12099		70954	5068		70954	5720		70954	5824		70954.8	9722		70950.6	11076		70950.6	16103		70954.8	12455		70950.6	17258		70954.8	12048		70954.8	16092		70954.8	13551
	70960.2	5823		70959.2	9374		70959.2	3496		70960	12045		70959.2	5020		70959.2	5708		70959.2	5762		70960	9720		70955.7	11015		70955.7	16066		70960	12147		70955.7	17141		70960	11724		70960	16157		70960	13486
	70965.4	5747		70964.4	9506		70964.4	3488		70965.1	12025		70964.4	5035		70964.4	5501		70964.4	5800		70965.1	9593		70960.9	11100		70960.9	16331		70965.1	12049		70960.9	16993		70965.1	11579		70965.1	16406		70965.1	13483
	70970.6	5565		70969.5	9521		70969.5	3287		70970.3	11773		70969.5	5060		70969.5	5368		70969.5	5874		70970.3	9388		70966	11344		70966	16317		70970.3	11561		70966	17266		70970.3	11214		70970.3	16611		70970.3	13206
	70975.7	5570		70974.7	9334		70974.7	3160		70975.4	11458		70974.7	4987		70974.7	5320		70974.7	5785		70975.4	9737		70971.2	11487		70971.2	16346		70975.4	11663		70971.2	17440		70975.4	10840		70975.4	16402		70975.4	13569
	70980.9	5650		70979.8	9064		70979.8	3171		70980.6	11318		70979.8	5177		70979.8	5261		70979.8	6030		70980.6	9422		70976.3	11320		70976.3	16074		70980.6	11582		70976.3	17157		70980.6	11079		70980.6	15593		70980.6	13567
	70986	5755		70985	9274		70985	3212		70985.8	11470		70985	5186		70985	5464		70985	6065		70985.8	9364		70981.5	11603		70981.5	16208		70985.8	11712		70981.5	17039		70985.8	11576		70985.8	15393		70985.8	13619
	70991.2	5934		70990.2	9204		70990.2	3123		70990.9	12104		70990.2	5107		70990.2	5429		70990.2	6155		70990.9	9313		70986.6	11927		70986.6	16301		70990.9	12004		70986.6	16827		70990.9	11383		70990.9	15895		70990.9	13559
	70996.4	5764		70995.3	9220		70995.3	3093		70996.1	12391		70995.3	5013		70995.3	5453		70995.3	5935		70996.1	9150		70991.8	12040		70991.8	16578		70996.1	11756		70991.8	16500		70996.1	11335		70996.1	15816		70996.1	13259
	71001.5	5768		71000.5	9152		71000.5	3166		71001.3	12108		71000.5	5019		71000.5	5295		71000.5	5911		71001.3	9268		70996.9	11487		70996.9	16764		71001.3	11865		70996.9	16465		71001.3	11347		71001.3	15591		71001.3	13392
	71006.7	5832		71005.7	9469		71005.7	3225		71006.4	11629		71005.7	4967		71005.7	5523		71005.7	5921		71006.4	9142		71002.1	11009		71002.1	16527		71006.4	12237		71002.1	16534		71006.4	11087		71006.4	15711		71006.4	13368
	71011.9	5745		71010.8	9404		71010.8	3162		71011.6	11566		71010.8	5254		71010.8	5479		71010.8	6092		71011.6	8777		71007.2	10905		71007.2	16244		71011.6	11990		71007.2	16464		71011.6	10899		71011.6	15500		71011.6	13445
	71017	5750		71016	9491		71016	3058		71016.8	11652		71016	5300		71016	5599		71016	5974		71016.8	9030		71012.4	10960		71012.4	16536		71016.8	11808		71012.4	16567		71016.8	10737		71016.8	15246		71016.8	13195
	71022.2	5404		71021.1	9435		71021.1	3255		71021.9	11882		71021.1	5301		71021.1	5460		71021.1	6054		71021.9	9361		71017.5	10820		71017.5	16879		71021.9	11304		71017.5	16449		71021.9	10983		71021.9	15412		71021.9	13225
	71027.4	5530		71026.3	9373		71026.3	3264		71027.1	11678		71026.3	5044		71026.3	5508		71026.3	6398		71027.1	9245		71022.7	10557		71022.7	16879		71027.1	11334		71022.7	16581		71027.1	11063		71027.1	15730		71027.1	13192
	71032.5	5474		71031.5	9572		71031.5	3461		71032.3	11637		71031.5	4948		71031.5	5850		71031.5	6519		71032.3	9272		71027.8	10712		71027.8	17020		71032.3	11606		71027.8	16522		71032.3	11053		71032.3	15828		71032.3	13438
	71037.7	5586		71036.6	9426		71036.6	3465		71037.4	11982		71036.6	5099		71036.6	5857		71036.6	6343		71037.4	9557		71033	10844		71033	17233		71037.4	11956		71033	16632		71037.4	11000		71037.4	15521		71037.4	13847
	71042.9	5767		71041.8	9092		71041.8	3597		71042.6	11756		71041.8	5308		71041.8	5563		71041.8	6393		71042.6	9692		71038.1	11112		71038.1	17230		71042.6	12157		71038.1	16744		71042.6	11096		71042.6	15352		71042.6	13699
	71048	5731		71047	9493		71047	3444		71047.8	11321		71047	5278		71047	5540		71047	6343		71047.8	9567		71043.3	10746		71043.3	16880		71047.8	12082		71043.3	16670		71047.8	11221		71047.8	15424		71047.8	13735
	71053.2	5767		71052.1	9488		71052.1	3289		71052.9	11177		71052.1	4977		71052.1	5545		71052.1	6190		71052.9	9367		71048.4	10681		71048.4	16437		71052.9	11792		71048.4	16753		71052.9	11717		71052.9	15387		71052.9	13740
	71058.4	5740		71057.3	9493		71057.3	3373		71058.1	11015		71057.3	5223		71057.3	5659		71057.3	6008		71058.1	9642		71053.6	10889		71053.6	16171		71058.1	11871		71053.6	16895		71058.1	11678		71058.1	15674		71058.1	13662
	71063.5	5751		71062.5	9444		71062.5	3432		71063.2	10955		71062.5	5198		71062.5	5543		71062.5	6072		71063.2	9520		71058.7	11604		71058.7	16033		71063.2	11929		71058.7	16581		71063.2	11319		71063.2	15824		71063.2	13346
	71068.7	5613		71067.6	9378		71067.6	3312		71068.4	11152		71067.6	5271		71067.6	5655		71067.6	5909		71068.4	9433		71063.9	11726		71063.9	16187		71068.4	12323		71063.9	16352		71068.4	11365		71068.4	15908		71068.4	13144
	71073.9	5635		71072.8	9491		71072.8	3394		71073.6	11297		71072.8	5231		71072.8	5735		71072.8	6149		71073.6	9546		71069	11278		71069	16651		71073.6	12414		71069	16520		71073.6	11525		71073.6	15902		71073.6	13410
	71079	5488		71078	9735		71078	3403		71078.7	11326		71078	5117		71078	5481		71078	6096		71078.7	9731		71074.2	11093		71074.2	16776		71078.7	12496		71074.2	16560		71078.7	11490		71078.7	15939		71078.7	13075
	71084.2	5600		71083.1	9678		71083.1	3290		71083.9	11672		71083.1	5196		71083.1	5200		71083.1	6093		71083.9	9162		71079.3	11333		71079.3	16953		71083.9	12513		71079.3	16810		71083.9	11519		71083.9	16012		71083.9	12970
	71089.4	5652		71088.3	9542		71088.3	3281		71089.1	11922		71088.3	5148		71088.3	5223		71088.3	6151		71089.1	9035		71084.5	11537		71084.5	17342		71089.1	12348		71084.5	16771		71089.1	11363		71089.1	15749		71089.1	12934
	71094.5	5619		71093.5	9527		71093.5	3211		71094.2	11941		71093.5	5200		71093.5	5438		71093.5	5802		71094.2	9197		71089.6	11321		71089.6	17377		71094.2	11581		71089.6	16642		71094.2	11375		71094.2	15665		71094.2	12938
	71099.7	5595		71098.6	9395		71098.6	3233		71099.4	11768		71098.6	5193		71098.6	5368		71098.6	5626		71099.4	9341		71094.8	11711		71094.8	17079		71099.4	11488		71094.8	16736		71099.4	11434		71099.4	15774		71099.4	13031
	71104.9	5671		71103.8	9147		71103.8	3188		71104.6	11661		71103.8	5236		71103.8	5225		71103.8	5752		71104.6	9467		71099.9	11797		71099.9	16728		71104.6	11771		71099.9	16555		71104.6	11483		71104.6	15309		71104.6	12807
	71110	5471		71109	9254		71109	3138		71109.8	11831		71109	5201		71109	5236		71109	5684		71109.8	9464		71105.1	11491		71105.1	16512		71109.8	11498		71105.1	16258		71109.8	11526		71109.8	15382		71109.8	13099
	71115.2	5510		71114.1	9446		71114.1	3163		71114.9	11773		71114.1	5063		71114.1	5277		71114.1	5651		71114.9	9675		71110.3	11503		71110.3	16842		71114.9	11565		71110.3	16135		71114.9	11167		71114.9	15717		71114.9	13357
	71120.4	5630		71119.3	9385		71119.3	3232		71120.1	12124		71119.3	5010		71119.3	5427		71119.3	5682		71120.1	10109		71115.4	11444		71115.4	17027		71120.1	11751		71115.4	16280		71120.1	10939		71120.1	15642		71120.1	13338
	71125.5	5468		71124.5	9196		71124.5	3167		71125.3	12117		71124.5	4946		71124.5	5450		71124.5	5801		71125.3	10177		71120.6	11190		71120.6	16993		71125.3	11765		71120.6	16482		71125.3	11051		71125.3	15884		71125.3	13031
	71130.7	5659		71129.6	9414		71129.6	3333		71130.4	12254		71129.6	4884		71129.6	5303		71129.6	5713		71130.4	9860		71125.7	11078		71125.7	16717		71130.4	11646		71125.7	16412		71130.4	11116		71130.4	15797		71130.4	12828
	71135.9	5799		71134.8	9349		71134.8	3313		71135.6	12310		71134.8	4895		71134.8	5212		71134.8	5841		71135.6	9629		71130.9	11277		71130.9	16416		71135.6	11437		71130.9	16413		71135.6	11585		71135.6	15438		71135.6	12623
	71141	5969		71140	9681		71140	3158		71140.8	12194		71140	4912		71140	5099		71140	5737		71140.8	9378		71136	11195		71136	16203		71140.8	11199		71136	16415		71140.8	11588		71140.8	15498		71140.8	12801
	71146.2	5857		71145.1	9823		71145.1	3181		71145.9	11950		71145.1	5110		71145.1	4986		71145.1	5671		71145.9	9407		71141.2	11179		71141.2	16130		71145.9	11523		71141.2	16422		71145.9	11600		71145.9	15794		71145.9	13177
	71151.4	5806		71150.3	9339		71150.3	3276		71151.1	12302		71150.3	5145		71150.3	5080		71150.3	5725		71151.1	9365		71146.3	11040		71146.3	16039		71151.1	11561		71146.3	16246		71151.1	11195		71151.1	16314		71151.1	13451
	71156.5	5853		71155.5	9384		71155.5	3211		71156.3	12069		71155.5	4961		71155.5	5288		71155.5	5855		71156.3	9419		71151.5	11102		71151.5	15982		71156.3	11779		71151.5	16681		71156.3	11111		71156.3	16202		71156.3	13578
	71161.7	5879		71160.6	9418		71160.6	3255		71161.4	12056		71160.6	4972		71160.6	5450		71160.6	6004		71161.4	9517		71156.7	11274		71156.7	16417		71161.4	11725		71156.7	16996		71161.4	11085		71161.4	16128		71161.4	13533
	71166.9	5859		71165.8	9454		71165.8	3264		71166.6	11788		71165.8	5082		71165.8	5443		71165.8	6194		71166.6	9409		71161.8	11756		71161.8	16942		71166.6	11930		71161.8	16937		71166.6	11254		71166.6	16289		71166.6	13450
	71172.1	5648		71171	9318		71171	3341		71171.8	11825		71171	5174		71171	5344		71171	5960		71171.8	9174		71167	11453		71167	17090		71171.8	11936		71167	17024		71171.8	11121		71171.8	15682		71171.8	13473
	71177.2	5407		71176.1	9157		71176.1	3193		71177	11452		71176.1	5331		71176.1	5677		71176.1	5757		71177	8793		71172.1	10878		71172.1	17072		71177	11676		71172.1	17624		71177	11237		71177	15192		71177	13492
	71182.4	5627		71181.3	9276		71181.3	3177		71182.1	11285		71181.3	5265		71181.3	5650		71181.3	5590		71182.1	8650		71177.3	10997		71177.3	16578		71182.1	11727		71177.3	17365		71182.1	11142		71182.1	15153		71182.1	13587
	71187.6	5659		71186.5	9249		71186.5	3101		71187.3	11556		71186.5	5252		71186.5	5661		71186.5	5531		71187.3	8605		71182.4	10986		71182.4	15979		71187.3	11771		71182.4	17069		71187.3	11475		71187.3	15206		71187.3	13541
	71192.7	5756		71191.7	9315		71191.7	3026		71192.5	12113		71191.7	5131		71191.7	5576		71191.7	5797		71192.5	8926		71187.6	10732		71187.6	15781		71192.5	12003		71187.6	17200		71192.5	11946		71192.5	15010		71192.5	13915
	71197.9	5585		71196.8	9159		71196.8	2986		71197.6	12263		71196.8	5036		71196.8	5317		71196.8	5773		71197.6	9197		71192.7	10797		71192.7	15826		71197.6	11821		71192.7	17214		71197.6	11478		71197.6	15183		71197.6	14091
	71203.1	5556		71202	9081		71202	3016		71202.8	12312		71202	5022		71202	5410		71202	5875		71202.8	9601		71197.9	10833		71197.9	16144		71202.8	11653		71197.9	17220		71202.8	11194		71202.8	15516		71202.8	14216
	71208.3	5612		71207.2	9178		71207.2	3012		71208	12443		71207.2	4928		71207.2	5431		71207.2	5819		71208	9584		71203.1	10972		71203.1	16191		71208	11543		71203.1	16998		71208	11289		71208	15747		71208	13956
	71213.4	5681		71212.3	9297		71212.3	3004		71213.2	12559		71212.3	4882		71212.3	5533		71212.3	5894		71213.2	9794		71208.2	11056		71208.2	16349		71213.2	11504		71208.2	16942		71213.2	11325		71213.2	15953		71213.2	14050
	71218.6	5465		71217.5	9362		71217.5	3093		71218.3	12446		71217.5	4888		71217.5	5378		71217.5	5777		71218.3	9464		71213.4	10941		71213.4	16418		71218.3	11300		71213.4	17210		71218.3	11216		71218.3	15904		71218.3	13821
	71223.8	5526		71222.7	9425		71222.7	3022		71223.5	12413		71222.7	5060		71222.7	5430		71222.7	5786		71223.5	9325		71218.5	10966		71218.5	16076		71223.5	11482		71218.5	17074		71223.5	10831		71223.5	15719		71223.5	13423
	71228.9	5617		71227.8	9292		71227.8	2947		71228.7	11973		71227.8	5050		71227.8	5237		71227.8	5806		71228.7	9535		71223.7	11614		71223.7	15798		71228.7	11452		71223.7	17048		71228.7	10799		71228.7	15819		71228.7	13539
	71234.1	5472		71233	9526		71233	3093		71233.8	11894		71233	5053		71233	5228		71233	5957		71233.8	9578		71228.9	11582		71228.9	16030		71233.8	11595		71228.9	17154		71233.8	10825		71233.8	15982		71233.8	13458
	71239.3	5540		71238.2	9400		71238.2	3137		71239	11852		71238.2	5238		71238.2	5335		71238.2	5939		71239	9297		71234	11634		71234	16476		71239	11678		71234	17189		71239	10601		71239	15851		71239	13535
	71244.5	5426		71243.4	9262		71243.4	2937		71244.2	11952		71243.4	5250		71243.4	5446		71243.4	5724		71244.2	9247		71239.2	11568		71239.2	16677		71244.2	11834		71239.2	17104		71244.2	10448		71244.2	15469		71244.2	13680
	71249.6	5177		71248.5	9159		71248.5	3003		71249.4	11533		71248.5	5227		71248.5	5384		71248.5	5747		71249.4	9215		71244.3	11775		71244.3	16350		71249.4	11857		71244.3	16957		71249.4	10930		71249.4	15083		71249.4	13936
	71254.8	5532		71253.7	9364		71253.7	3101		71254.5	11467		71253.7	5258		71253.7	5423		71253.7	5872		71254.5	8989		71249.5	11786		71249.5	16046		71254.5	11725		71249.5	16828		71254.5	10796		71254.5	15585		71254.5	13887
	71260	5445		71258.9	9554		71258.9	3081		71259.7	11744		71258.9	5168		71258.9	5392		71258.9	5842		71259.7	9173		71254.6	11864		71254.6	15973		71259.7	11554		71254.6	16728		71259.7	10705		71259.7	15933		71259.7	13494
	71265.2	5528		71264	9323		71264	3152		71264.9	11960		71264	5275		71264	5504		71264	6017		71264.9	8922		71259.8	11653		71259.8	15639		71264.9	11422		71259.8	16958		71264.9	10692		71264.9	16067		71264.9	13341
	71270.3	5413		71269.2	9223		71269.2	3336		71270.1	11768		71269.2	5183		71269.2	5512		71269.2	5945		71270.1	8618		71265	11829		71265	15904		71270.1	11687		71265	16954		71270.1	11075		71270.1	16267		71270.1	13306
	71275.5	5686		71274.4	9268		71274.4	3456		71275.2	11827		71274.4	5047		71274.4	5349		71274.4	5739		71275.2	8903		71270.1	12241		71270.1	15976		71275.2	11758		71270.1	16996		71275.2	11163		71275.2	15906		71275.2	13562
	71280.7	5782		71279.6	9348		71279.6	3258		71280.4	11858		71279.6	4890		71279.6	5253		71279.6	5830		71280.4	9049		71275.3	12186		71275.3	15964		71280.4	11872		71275.3	17040		71280.4	10984		71280.4	15721		71280.4	13795
	71285.8	5817		71284.7	9336		71284.7	3267		71285.6	11529		71284.7	4898		71284.7	5356		71284.7	5968		71285.6	9082		71280.4	11760		71280.4	16114		71285.6	11862		71280.4	17164		71285.6	10804		71285.6	15772		71285.6	13881
	71291	5610		71289.9	9676		71289.9	3397		71290.7	11569		71289.9	5019		71289.9	5204		71289.9	6054		71290.7	8629		71285.6	11448		71285.6	16219		71290.7	11601		71285.6	17049		71290.7	11081		71290.7	15385		71290.7	13837
	71296.2	5647		71295.1	9772		71295.1	3381		71295.9	11680		71295.1	5292		71295.1	5201		71295.1	5969		71295.9	8904		71290.8	11234		71290.8	16238		71295.9	11390		71290.8	16832		71295.9	11158		71295.9	15517		71295.9	13578
	71301.4	5716		71300.3	9660		71300.3	3313		71301.1	11747		71300.3	5243		71300.3	5096		71300.3	5940		71301.1	9334		71295.9	11154		71295.9	16371		71301.1	11328		71295.9	17128		71301.1	11103		71301.1	15916		71301.1	14081
	71306.5	5822		71305.4	9689		71305.4	3212		71306.3	12070		71305.4	5354		71305.4	5011		71305.4	5959		71306.3	9200		71301.1	11137		71301.1	16930		71306.3	11253		71301.1	17248		71306.3	11003		71306.3	15845		71306.3	14116
	71311.7	5828		71310.6	9641		71310.6	3132		71311.4	11862		71310.6	5497		71310.6	5186		71310.6	6055		71311.4	9281		71306.2	11149		71306.2	17080		71311.4	11063		71306.2	17004		71311.4	10748		71311.4	15539		71311.4	14102
	71316.9	5967		71315.8	9428		71315.8	3033		71316.6	12113		71315.8	5322		71315.8	5292		71315.8	6163		71316.6	9192		71311.4	11050		71311.4	16716		71316.6	11059		71311.4	16914		71316.6	10991		71316.6	15538		71316.6	14099
	71322.1	5606		71321	9473		71321	3070		71321.8	12142		71321	5337		71321	5270		71321	6065		71321.8	8998		71316.6	11041		71316.6	16395		71321.8	11479		71316.6	17089		71321.8	11278		71321.8	15488		71321.8	13792
	71327.3	5508		71326.1	9172		71326.1	3289		71327	12214		71326.1	5207		71326.1	5459		71326.1	5869		71327	8982		71321.7	11150		71321.7	16352		71327	11856		71321.7	17065		71327	11197		71327	15740		71327	13768
	71332.4	5380		71331.3	9304		71331.3	3322		71332.2	12101		71331.3	5049		71331.3	5515		71331.3	6087		71332.2	8981		71326.9	11351		71326.9	16257		71332.2	11460		71326.9	17194		71332.2	11532		71332.2	15875		71332.2	13466
	71337.6	5651		71336.5	9335		71336.5	3358		71337.3	12064		71336.5	5066		71336.5	5496		71336.5	6114		71337.3	8972		71332.1	11433		71332.1	16479		71337.3	11359		71332.1	17399		71337.3	11744		71337.3	16130		71337.3	13596
	71342.8	5658		71341.7	9121		71341.7	3408		71342.5	11956		71341.7	5275		71341.7	5347		71341.7	5956		71342.5	8964		71337.2	11612		71337.2	16791		71342.5	11746		71337.2	17382		71342.5	11563		71342.5	16157		71342.5	13406
	71348	5764		71346.8	9189		71346.8	3357		71347.7	11844		71346.8	5173		71346.8	5145		71346.8	6015		71347.7	8930		71342.4	11851		71342.4	16810		71347.7	12063		71342.4	17491		71347.7	11531		71347.7	16230		71347.7	13194
	71353.1	5730		71352	9216		71352	3204		71352.9	12087		71352	5099		71352	5113		71352	6145		71352.9	9166		71347.5	11594		71347.5	16535		71352.9	12020		71347.5	17224		71352.9	11331		71352.9	15999		71352.9	13555
	71358.3	5769		71357.2	9279		71357.2	3062		71358	12170		71357.2	5040		71357.2	5139		71357.2	5946		71358	9119		71352.7	11465		71352.7	16420		71358	12119		71352.7	17491		71358	11519		71358	16238		71358	13424
	71363.5	5698		71362.4	9352		71362.4	3193		71363.2	12159		71362.4	5157		71362.4	5243		71362.4	6102		71363.2	9319		71357.9	11728		71357.9	16071		71363.2	12143		71357.9	17407		71363.2	11354		71363.2	15876		71363.2	13359
	71368.7	5481		71367.5	9306		71367.5	3873		71368.4	12166		71367.5	5373		71367.5	5319		71367.5	5875		71368.4	9238		71363	11664		71363	16035		71368.4	12098		71363	17488		71368.4	11163		71368.4	15901		71368.4	13565
	71373.8	5501		71372.7	9503		71372.7	3799		71373.6	12417		71372.7	5412		71372.7	5343		71372.7	5678		71373.6	9429		71368.2	11670		71368.2	16050		71373.6	12110		71368.2	17381		71373.6	11254		71373.6	15979		71373.6	13577
	71379	5388		71377.9	9488		71377.9	3525		71378.7	12287		71377.9	5530		71377.9	5093		71377.9	5799		71378.7	9119		71373.4	11720		71373.4	15813		71378.7	12392		71373.4	17235		71378.7	11217		71378.7	16504		71378.7	13841
	71384.2	5249		71383.1	9318		71383.1	3261		71383.9	12115		71383.1	5314		71383.1	5083		71383.1	5932		71383.9	9089		71378.5	11725		71378.5	16082		71383.9	12297		71378.5	16634		71383.9	11013		71383.9	16813		71383.9	13785
	71389.4	5378		71388.2	9328		71388.2	3190		71389.1	12184		71388.2	5184		71388.2	5035		71388.2	5949		71389.1	8821		71383.7	11664		71383.7	16116		71389.1	12456		71383.7	16386		71389.1	11293		71389.1	16287		71389.1	13696
	71394.6	5244		71393.4	8915		71393.4	3145		71394.3	11988		71393.4	5206		71393.4	5041		71393.4	5834		71394.3	9100		71388.8	12011		71388.8	16317		71394.3	12278		71388.8	16397		71394.3	11361		71394.3	16061		71394.3	13843
	71399.7	5343		71398.6	9184		71398.6	3360		71399.5	12290		71398.6	5305		71398.6	4994		71398.6	6056		71399.5	9218		71394	11807		71394	16620		71399.5	11728		71394	16424		71399.5	11170		71399.5	15992		71399.5	13776
	71404.9	5401		71403.8	9026		71403.8	3528		71404.6	12296		71403.8	5118		71403.8	4878		71403.8	6345		71404.6	9378		71399.2	11583		71399.2	16718		71404.6	11618		71399.2	16340		71404.6	11342		71404.6	15760		71404.6	13728
	71410.1	5523		71409	8853		71409	3499		71409.8	12253		71409	5118		71409	4981		71409	6292		71409.8	9316		71404.3	11350		71404.3	16663		71409.8	11594		71404.3	16341		71409.8	11539		71409.8	15318		71409.8	13834
	71415.3	5642		71414.1	9054		71414.1	3363		71415	12219		71414.1	5113		71414.1	5183		71414.1	6204		71415	9322		71409.5	11297		71409.5	16680		71415	11508		71409.5	16851		71415	11727		71415	14956		71415	13651
	71420.4	5400		71419.3	9211		71419.3	3195		71420.2	12127		71419.3	5268		71419.3	5136		71419.3	6210		71420.2	9414		71414.7	11465		71414.7	16738		71420.2	11440		71414.7	16886		71420.2	11840		71420.2	15021		71420.2	13218
	71425.6	5534		71424.5	9229		71424.5	3111		71425.4	12227		71424.5	5304		71424.5	4988		71424.5	6133		71425.4	9349		71419.8	11594		71419.8	16764		71425.4	11422		71419.8	16773		71425.4	11562		71425.4	15193		71425.4	12923
	71430.8	5595		71429.7	9155		71429.7	3311		71430.5	11912		71429.7	5263		71429.7	5109		71429.7	5912		71430.5	9722		71425	11257		71425	16529		71430.5	11560		71425	16917		71430.5	11648		71430.5	15513		71430.5	12905
	71436	5693		71434.8	9244		71434.8	3128		71435.7	11733		71434.8	5135		71434.8	5290		71434.8	5653		71435.7	9541		71430.2	11441		71430.2	16531		71435.7	11654		71430.2	17164		71435.7	11461		71435.7	15449		71435.7	12972
	71441.2	5552		71440	9406		71440	3160		71440.9	11912		71440	5184		71440	5196		71440	5682		71440.9	9563		71435.3	11477		71435.3	16389		71440.9	11850		71435.3	17317		71440.9	11484		71440.9	15326		71440.9	13477
	71446.3	5486		71445.2	9241		71445.2	3459		71446.1	11742		71445.2	5147		71445.2	5122		71445.2	5701		71446.1	9355		71440.5	11256		71440.5	16201		71446.1	12022		71440.5	17759		71446.1	11383		71446.1	15721		71446.1	13203
	71451.5	5289		71450.4	9239		71450.4	3507		71451.3	12075		71450.4	5259		71450.4	5033		71450.4	5717		71451.3	9311		71445.7	11654		71445.7	16563		71451.3	11873		71445.7	17709		71451.3	11398		71451.3	16007		71451.3	13020
	71456.7	5278		71455.6	9204		71455.6	3452		71456.4	12128		71455.6	5365		71455.6	5110		71455.6	5767		71456.4	9348		71450.8	11351		71450.8	16719		71456.4	12033		71450.8	17168		71456.4	11151		71456.4	16060		71456.4	13019
	71461.9	5421		71460.7	9172		71460.7	3561		71461.6	11978		71460.7	5443		71460.7	5175		71460.7	5757		71461.6	9259		71456	11244		71456	16649		71461.6	12034		71456	16600		71461.6	11253		71461.6	15777		71461.6	13256
	71467.1	5499		71465.9	9100		71465.9	3262		71466.8	11942		71465.9	5586		71465.9	5239		71465.9	5820		71466.8	9134		71461.2	11124		71461.2	16384		71466.8	12236		71461.2	16352		71466.8	11184		71466.8	15484		71466.8	13399
	71472.3	5673		71471.1	9089		71471.1	3162		71472	11909		71471.1	5583		71471.1	5390		71471.1	5595		71472	9257		71466.3	11112		71466.3	16281		71472	12320		71466.3	16781		71472	11127		71472	15708		71472	13348
	71477.4	5708		71476.3	9191		71476.3	3039		71477.2	11572		71476.3	5364		71476.3	5523		71476.3	5665		71477.2	9448		71471.5	10884		71471.5	16336		71477.2	12296		71471.5	17098		71477.2	10922		71477.2	15642		71477.2	13237
	71482.6	5399		71481.5	9283		71481.5	2901		71482.3	11473		71481.5	5272		71481.5	5529		71481.5	5638		71482.3	9525		71476.7	10759		71476.7	16454		71482.3	12054		71476.7	17009		71482.3	10741		71482.3	15633		71482.3	13216
	71487.8	5423		71486.6	9558		71486.6	3058		71487.5	11675		71486.6	5195		71486.6	5455		71486.6	5730		71487.5	9812		71481.8	10711		71481.8	16862		71487.5	12036		71481.8	17081		71487.5	11149		71487.5	15991		71487.5	13717
	71493	5571		71491.8	9407		71491.8	3208		71492.7	11833		71491.8	5309		71491.8	5229		71491.8	5901		71492.7	10312		71487	11113		71487	16877		71492.7	12185		71487	16813		71492.7	11480		71492.7	16255		71492.7	13853
	71498.2	5604		71497	9189		71497	3157		71497.9	11736		71497	5280		71497	5073		71497	6184		71497.9	10570		71492.2	11501		71492.2	16886		71497.9	12212		71492.2	17288		71497.9	11496		71497.9	15969		71497.9	13593
	71503.3	5562		71502.2	8985		71502.2	3192		71503.1	11341		71502.2	5294		71502.2	5158		71502.2	6214		71503.1	10189		71497.3	11536		71497.3	17193		71503.1	12106		71497.3	17683		71503.1	11543		71503.1	15536		71503.1	13317
	71508.5	5594		71507.4	9085		71507.4	3048		71508.2	11544		71507.4	5344		71507.4	5142		71507.4	6192		71508.2	9776		71502.5	11619		71502.5	16860		71508.2	12039		71502.5	17417		71508.2	11256		71508.2	15831		71508.2	13183
	71513.7	5607		71512.5	9350		71512.5	3097		71513.4	11867		71512.5	5428		71512.5	5187		71512.5	6162		71513.4	9452		71507.7	11628		71507.7	16801		71513.4	12191		71507.7	17106		71513.4	11152		71513.4	16079		71513.4	13267
	71518.9	5463		71517.7	9807		71517.7	3080		71518.6	11864		71517.7	5381		71517.7	5385		71517.7	5942		71518.6	9044		71512.8	11593		71512.8	16370		71518.6	11986		71512.8	17127		71518.6	11159		71518.6	15964		71518.6	13664
	71524.1	5387		71522.9	10056		71522.9	3119		71523.8	11949		71522.9	5380		71522.9	5194		71522.9	5990		71523.8	9243		71518	11422		71518	16847		71523.8	11864		71518	17307		71523.8	11037		71523.8	15455		71523.8	13840
	71529.3	5376		71528.1	9828		71528.1	3051		71529	11959		71528.1	5300		71528.1	4957		71528.1	5961		71529	9450		71523.2	11574		71523.2	16777		71529	12232		71523.2	17667		71529	11028		71529	15176		71529	13882
	71534.4	5399		71533.3	9742		71533.3	3129		71534.2	12297		71533.3	5264		71533.3	4995		71533.3	5848		71534.2	9525		71528.3	11747		71528.3	16386		71534.2	12188		71528.3	17693		71534.2	11426		71534.2	15147		71534.2	13773
	71539.6	5598		71538.5	9659		71538.5	3234		71539.3	12511		71538.5	5261		71538.5	5206		71538.5	5753		71539.3	9618		71533.5	11476		71533.5	15988		71539.3	12390		71533.5	17424		71539.3	11786		71539.3	15617		71539.3	13470
	71544.8	5484		71543.6	9572		71543.6	3262		71544.5	12662		71543.6	5376		71543.6	5216		71543.6	5615		71544.5	9684		71538.7	11672		71538.7	15889		71544.5	11823		71538.7	17220		71544.5	11774		71544.5	15662		71544.5	13457
	71550	5542		71548.8	9320		71548.8	3282		71549.7	12453		71548.8	5451		71548.8	5303		71548.8	5811		71549.7	9676		71543.9	11436		71543.9	15956		71549.7	11835		71543.9	17416		71549.7	11585		71549.7	15629		71549.7	13413
	71555.2	5622		71554	9712		71554	3251		71554.9	12316		71554	5488		71554	5199		71554	5770		71554.9	9966		71549	11461		71549	16351		71554.9	11892		71549	17102		71554.9	11691		71554.9	15626		71554.9	13673
	71560.4	5450		71559.2	9843		71559.2	3298		71560.1	12308		71559.2	5451		71559.2	4974		71559.2	5795		71560.1	9982		71554.2	11414		71554.2	16435		71560.1	11637		71554.2	16723		71560.1	11701		71560.1	15874		71560.1	13852
	71565.5	5529		71564.4	10120		71564.4	3227		71565.3	12111		71564.4	5562		71564.4	4964		71564.4	5761		71565.3	9912		71559.4	11433		71559.4	15717		71565.3	11590		71559.4	16807		71565.3	11476		71565.3	16233		71565.3	13557
	71570.7	5433		71569.6	10035		71569.6	3249		71570.4	11710		71569.6	5437		71569.6	5018		71569.6	5651		71570.4	9861		71564.5	11423		71564.5	16020		71570.4	11911		71564.5	17398		71570.4	11487		71570.4	16543		71570.4	13191
	71575.9	5424		71574.7	9928		71574.7	3275		71575.6	11610		71574.7	5394		71574.7	5092		71574.7	5564		71575.6	9594		71569.7	11455		71569.7	16335		71575.6	12086		71569.7	17612		71575.6	10875		71575.6	16633		71575.6	13504
	71581.1	5571		71579.9	9653		71579.9	3242		71580.8	11600		71579.9	5280		71579.9	5115		71579.9	5656		71580.8	9546		71574.9	11510		71574.9	16278		71580.8	11812		71574.9	17375		71580.8	10830		71580.8	16546		71580.8	13825
	71586.3	5525		71585.1	9601		71585.1	3286		71586	11259		71585.1	5162		71585.1	5028		71585.1	5741		71586	9615		71580	11661		71580	16779		71586	11848		71580	17882		71586	11038		71586	16597		71586	14088
	71591.5	5478		71590.3	9511		71590.3	3170		71591.2	11225		71590.3	5179		71590.3	4981		71590.3	5751		71591.2	9967		71585.2	11528		71585.2	16812		71591.2	11759		71585.2	18395		71591.2	10939		71591.2	16659		71591.2	14032
	71596.7	5391		71595.5	9316		71595.5	3173		71596.4	11555		71595.5	5466		71595.5	5143		71595.5	5717		71596.4	10002		71590.4	11508		71590.4	16513		71596.4	11647		71590.4	18163		71596.4	11044		71596.4	16190		71596.4	13561
	71601.8	5312		71600.7	9253		71600.7	3287		71601.6	12079		71600.7	5478		71600.7	5103		71600.7	5763		71601.6	10014		71595.6	12070		71595.6	16237		71601.6	11575		71595.6	18060		71601.6	11155		71601.6	16028		71601.6	13469
	71607	5378		71605.8	9495		71605.8	3479		71606.7	12257		71605.8	5427		71605.8	5203		71605.8	5850		71606.7	9951		71600.7	12422		71600.7	16013		71606.7	11615		71600.7	17683		71606.7	11121		71606.7	15954		71606.7	13280
	71612.2	5639		71611	9351		71611	3397		71611.9	12110		71611	5455		71611	5220		71611	5651		71611.9	9798		71605.9	12035		71605.9	16209		71611.9	11436		71605.9	17122		71611.9	11369		71611.9	16458		71611.9	13349
	71617.4	5618		71616.2	9214		71616.2	3301		71617.1	11684		71616.2	5443		71616.2	5426		71616.2	5649		71617.1	9745		71611.1	11488		71611.1	16063		71617.1	11563		71611.1	16930		71617.1	11258		71617.1	16844		71617.1	13198
	71622.6	5770		71621.4	9131		71621.4	3241		71622.3	11529		71621.4	5387		71621.4	5428		71621.4	5781		71622.3	9549		71616.2	10929		71616.2	15918		71622.3	11743		71616.2	17175		71622.3	11171		71622.3	16621		71622.3	13119
	71627.8	5779		71626.6	9282		71626.6	3190		71627.5	11589		71626.6	5256		71626.6	5364		71626.6	5776		71627.5	9439		71621.4	11019		71621.4	16511		71627.5	11858		71621.4	17077		71627.5	11044		71627.5	16283		71627.5	13463
	71633	5849		71631.8	9369		71631.8	3296		71632.7	11653		71631.8	5386		71631.8	5517		71631.8	5720		71632.7	8882		71626.6	11287		71626.6	16570		71632.7	11627		71626.6	17121		71632.7	10954		71632.7	16077		71632.7	13370
	71638.1	5768		71637	9188		71637	3286		71637.9	11409		71637	5526		71637	5451		71637	5871		71637.9	8920		71631.8	11580		71631.8	16770		71637.9	11684		71631.8	17005		71637.9	10802		71637.9	16338		71637.9	13337
	71643.3	5567		71642.1	9264		71642.1	3274		71643.1	11215		71642.1	5388		71642.1	5371		71642.1	6027		71643.1	9022		71636.9	12041		71636.9	17135		71643.1	11884		71636.9	17096		71643.1	10919		71643.1	16265		71643.1	13186
	71648.5	5705		71647.3	9218		71647.3	3306		71648.2	11265		71647.3	5327		71647.3	5409		71647.3	6090		71648.2	9470		71642.1	12023		71642.1	17058		71648.2	12109		71642.1	16945		71648.2	11020		71648.2	16077		71648.2	13327
	71653.7	5680		71652.5	9456		71652.5	3128		71653.4	11361		71652.5	5380		71652.5	5306		71652.5	6191		71653.4	9522		71647.3	11791		71647.3	16712		71653.4	11784		71647.3	16604		71653.4	11463		71653.4	15950		71653.4	13665
	71658.9	5431		71657.7	9707		71657.7	3221		71658.6	11513		71657.7	5222		71657.7	5335		71657.7	6085		71658.6	9205		71652.5	11790		71652.5	16556		71658.6	11610		71652.5	16445		71658.6	11586		71658.6	15828		71658.6	13701
	71664.1	5510		71662.9	9643		71662.9	3282		71663.8	11390		71662.9	5131		71662.9	5315		71662.9	5774		71663.8	9027		71657.6	11904		71657.6	16531		71663.8	11718		71657.6	16476		71663.8	11531		71663.8	16088		71663.8	13739
	71669.3	5596		71668.1	9595		71668.1	3273		71669	11181		71668.1	4889		71668.1	5158		71668.1	5979		71669	9103		71662.8	11878		71662.8	16418		71669	11898		71662.8	16838		71669	11628		71669	15539		71669	13470
	71674.5	5523		71673.3	9567		71673.3	3279		71674.2	10986		71673.3	4789		71673.3	5205		71673.3	5769		71674.2	9133		71668	11330		71668	16788		71674.2	11701		71668	17086		71674.2	11476		71674.2	15778		71674.2	13610
	71679.6	5482		71678.5	9458		71678.5	3298		71679.4	11058		71678.5	4847		71678.5	5321		71678.5	5807		71679.4	9176		71673.2	11207		71673.2	16919		71679.4	12039		71673.2	16831		71679.4	11183		71679.4	15765		71679.4	13690
	71684.8	5671		71683.6	9480		71683.6	3267		71684.6	11127		71683.6	5103		71683.6	5074		71683.6	5643		71684.6	9539		71678.3	11672		71678.3	17075		71684.6	12181		71678.3	16801		71684.6	11112		71684.6	15544		71684.6	13507
	71690	5815		71688.8	9296		71688.8	3215		71689.7	11048		71688.8	5386		71688.8	5039		71688.8	5682		71689.7	9302		71683.5	11736		71683.5	16834		71689.7	12182		71683.5	16749		71689.7	11044		71689.7	15989		71689.7	13699
	71695.2	5940		71694	9433		71694	3368		71694.9	11198		71694	5356		71694	4830		71694	5712		71694.9	9476		71688.7	11586		71688.7	16584		71694.9	12174		71688.7	16590		71694.9	10901		71694.9	16386		71694.9	13617
	71700.4	5595		71699.2	9577		71699.2	3185		71700.1	11333		71699.2	5279		71699.2	5115		71699.2	5773		71700.1	9740		71693.9	11553		71693.9	16425		71700.1	12089		71693.9	16524		71700.1	11014		71700.1	16294		71700.1	13791
	71705.6	5496		71704.4	9457		71704.4	3283		71705.3	11742		71704.4	5159		71704.4	5305		71704.4	5652		71705.3	9533		71699	11317		71699	16221		71705.3	11773		71699	16884		71705.3	11129		71705.3	16257		71705.3	13929
	71710.8	5560		71709.6	9474		71709.6	3431		71710.5	11977		71709.6	4999		71709.6	5362		71709.6	5788		71710.5	9496		71704.2	11510		71704.2	16030		71710.5	11303		71704.2	16610		71710.5	11273		71710.5	16380		71710.5	13919
	71716	5563		71714.8	9334		71714.8	3356		71715.7	12240		71714.8	5172		71714.8	5326		71714.8	5962		71715.7	9333		71709.4	11542		71709.4	16070		71715.7	11643		71709.4	16600		71715.7	11560		71715.7	16016		71715.7	13617
	71721.2	5740		71720	9276		71720	3311		71720.9	12168		71720	5238		71720	5189		71720	5823		71720.9	9126		71714.6	11145		71714.6	16282		71720.9	11845		71714.6	16909		71720.9	11592		71720.9	15936		71720.9	13548
	71726.4	5730		71725.1	9298		71725.1	3321		71726.1	12124		71725.1	5192		71725.1	5214		71725.1	5815		71726.1	9259		71719.7	11074		71719.7	16671		71726.1	11500		71719.7	16909		71726.1	11513		71726.1	16105		71726.1	13692
	71731.5	5750		71730.3	9262		71730.3	3465		71731.3	11750		71730.3	5252		71730.3	5134		71730.3	5815		71731.3	9275		71724.9	11278		71724.9	16805		71731.3	11443		71724.9	17263		71731.3	11296		71731.3	16167		71731.3	13714
	71736.7	5497		71735.5	9333		71735.5	3329		71736.5	11803		71735.5	5414		71735.5	5289		71735.5	6064		71736.5	9370		71730.1	11430		71730.1	16841		71736.5	11548		71730.1	17207		71736.5	11290		71736.5	16288		71736.5	13838
	71741.9	5588		71740.7	9375		71740.7	3302		71741.6	11543		71740.7	5376		71740.7	5355		71740.7	6067		71741.6	9098		71735.3	11592		71735.3	16926		71741.6	11698		71735.3	17204		71741.6	11481		71741.6	15945		71741.6	14005
	71747.1	5570		71745.9	9236		71745.9	3375		71746.8	11373		71745.9	5361		71745.9	5459		71745.9	5866		71746.8	9088		71740.4	11616		71740.4	17018		71746.8	11874		71740.4	17211		71746.8	11433		71746.8	15986		71746.8	14195
	71752.3	5582		71751.1	9513		71751.1	3273		71752	11284		71751.1	5225		71751.1	5570		71751.1	5722		71752	9028		71745.6	11550		71745.6	16933		71752	11743		71745.6	16860		71752	11291		71752	15928		71752	14013
	71757.5	5495		71756.3	9550		71756.3	3194		71757.2	11683		71756.3	5063		71756.3	5445		71756.3	5692		71757.2	8964		71750.8	11567		71750.8	16484		71757.2	11489		71750.8	16549		71757.2	11203		71757.2	16109		71757.2	13775
	71762.7	5549		71761.5	9522		71761.5	3239		71762.4	11535		71761.5	4931		71761.5	5462		71761.5	5929		71762.4	9357		71756	11456		71756	16188		71762.4	11949		71756	16605		71762.4	11150		71762.4	16088		71762.4	13254
	71767.9	5711		71766.7	9306		71766.7	3362		71767.6	11775		71766.7	5036		71766.7	5273		71766.7	5929		71767.6	9508		71761.1	11633		71761.1	16327		71767.6	12421		71761.1	16987		71767.6	11227		71767.6	16014		71767.6	13375
	71773.1	5418		71771.9	9308		71771.9	3381		71772.8	11896		71771.9	4930		71771.9	5118		71771.9	5860		71772.8	9328		71766.3	11796		71766.3	16285		71772.8	12464		71766.3	17368		71772.8	11049		71772.8	15486		71772.8	13557
	71778.3	5560		71777.1	9150		71777.1	3373		71778	11947		71777.1	5037		71777.1	5180		71777.1	5953		71778	9512		71771.5	11762		71771.5	16315		71778	12710		71771.5	17270		71778	10877		71778	15687		71778	13813
	71783.5	5365		71782.2	9252		71782.2	3448		71783.2	11912		71782.2	5265		71782.2	5234		71782.2	5863		71783.2	9732		71776.7	11406		71776.7	16720		71783.2	12408		71776.7	17139		71783.2	10989		71783.2	15551		71783.2	13982
	71788.7	5389		71787.4	9222		71787.4	3421		71788.4	11740		71787.4	5248		71787.4	5211		71787.4	5831		71788.4	9646		71781.9	11650		71781.9	16786		71788.4	12054		71781.9	17152		71788.4	10929		71788.4	15503		71788.4	13901
	71793.8	5559		71792.6	8927		71792.6	3325		71793.6	11711		71792.6	5051		71792.6	5269		71792.6	5909		71793.6	9369		71787	11360		71787	16390		71793.6	11860		71787	16988		71793.6	10936		71793.6	15734		71793.6	13612
	71799	5649		71797.8	9131		71797.8	3146		71798.8	11779		71797.8	5049		71797.8	5629		71797.8	5985		71798.8	9073		71792.2	11555		71792.2	16356		71798.8	11838		71792.2	17036		71798.8	11179		71798.8	15766		71798.8	13733
	71804.2	5487		71803	9127		71803	3159		71804	11897		71803	5047		71803	5584		71803	6000		71804	8869		71797.4	11855		71797.4	16154		71804	11874		71797.4	16757		71804	11050		71804	15695		71804	13888
	71809.4	5667		71808.2	9232		71808.2	3258		71809.1	12218		71808.2	5066		71808.2	5313		71808.2	5891		71809.1	8961		71802.6	11921		71802.6	16395		71809.1	12438		71802.6	16819		71809.1	11236		71809.1	15770		71809.1	14053
	71814.6	5450		71813.4	9300		71813.4	3300		71814.3	12275		71813.4	5177		71813.4	5335		71813.4	5919		71814.3	9151		71807.8	12048		71807.8	16402		71814.3	12535		71807.8	16897		71814.3	11285		71814.3	16260		71814.3	13987
	71819.8	5399		71818.6	9124		71818.6	3229		71819.5	12488		71818.6	5154		71818.6	5310		71818.6	5886		71819.5	9079		71812.9	11966		71812.9	16856		71819.5	12603		71812.9	16941		71819.5	11376		71819.5	16412		71819.5	13887
	71825	5500		71823.8	9037		71823.8	3411		71824.7	12366		71823.8	5315		71823.8	5031		71823.8	6043		71824.7	9299		71818.1	11739		71818.1	16630		71824.7	12422		71818.1	17298		71824.7	11158		71824.7	16119		71824.7	13967
	71830.2	5351		71829	9108		71829	3503		71829.9	12037		71829	5420		71829	5095		71829	6102		71829.9	9323		71823.3	11775		71823.3	16481		71829.9	11959		71823.3	17348		71829.9	11347		71829.9	16145		71829.9	14010
	71835.4	5380		71834.2	9197		71834.2	3311		71835.1	11850		71834.2	5455		71834.2	5247		71834.2	6009		71835.1	9217		71828.5	11778		71828.5	16348		71835.1	12099		71828.5	17493		71835.1	11298		71835.1	15834		71835.1	13841
	71840.6	5291		71839.4	9452		71839.4	3337		71840.3	11558		71839.4	5522		71839.4	5163		71839.4	6127		71840.3	9319		71833.7	11465		71833.7	16458		71840.3	11896		71833.7	17633		71840.3	11197		71840.3	15492		71840.3	13547
	71845.8	5238		71844.6	9457		71844.6	3382		71845.5	11684		71844.6	5362		71844.6	5108		71844.6	6055		71845.5	9521		71838.8	10882		71838.8	16289		71845.5	11923		71838.8	17670		71845.5	11195		71845.5	15406		71845.5	13643
	71851	5445		71849.7	9207		71849.7	3507		71850.7	11871		71849.7	5228		71849.7	5048		71849.7	6174		71850.7	9623		71844	10794		71844	16284		71850.7	11870		71844	17876		71850.7	11326		71850.7	15626		71850.7	13692
	71856.2	5405		71854.9	9332		71854.9	3391		71855.9	11635		71854.9	5099		71854.9	5150		71854.9	6133		71855.9	9505		71849.2	11204		71849.2	16110		71855.9	11689		71849.2	17406		71855.9	11187		71855.9	15801		71855.9	13567
	71861.4	5461		71860.1	9207		71860.1	3341		71861.1	11225		71860.1	5061		71860.1	5104		71860.1	6206		71861.1	9746		71854.4	11585		71854.4	15965		71861.1	11482		71854.4	17352		71861.1	11267		71861.1	16125		71861.1	13447
	71866.6	5609		71865.3	9218		71865.3	3086		71866.3	11704		71865.3	5189		71865.3	4902		71865.3	6023		71866.3	9807		71859.6	11530		71859.6	16448		71866.3	11711		71859.6	17169		71866.3	11278		71866.3	16051		71866.3	13347
	71871.8	5639		71870.5	9387		71870.5	3046		71871.5	11910		71870.5	5360		71870.5	5170		71870.5	5845		71871.5	10025		71864.7	11376		71864.7	16357		71871.5	11789		71864.7	17208		71871.5	11206		71871.5	16135		71871.5	13327
	71877	5599		71875.7	9178		71875.7	3078		71876.7	12010		71875.7	5499		71875.7	5407		71875.7	6003		71876.7	9903		71869.9	11581		71869.9	16479		71876.7	12219		71869.9	17242		71876.7	11182		71876.7	16219		71876.7	13600
	71882.2	5335		71880.9	9356		71880.9	3145		71881.9	11705		71880.9	5331		71880.9	5265		71880.9	6134		71881.9	9884		71875.1	11598		71875.1	16892		71881.9	11987		71875.1	17361		71881.9	11070		71881.9	16412		71881.9	13717
	71887.3	5408		71886.1	9570		71886.1	3121		71887.1	11607		71886.1	5386		71886.1	5383		71886.1	5871		71887.1	10041		71880.3	11662		71880.3	16790		71887.1	11735		71880.3	17231		71887.1	11072		71887.1	16389		71887.1	13663
	71892.5	5245		71891.3	9645		71891.3	3283		71892.3	11617		71891.3	5408		71891.3	5247		71891.3	5714		71892.3	9871		71885.5	11287		71885.5	16786		71892.3	11617		71885.5	17501		71892.3	11089		71892.3	16286		71892.3	13507
	71897.7	5391		71896.5	9543		71896.5	3391		71897.5	11994		71896.5	5440		71896.5	5071		71896.5	5791		71897.5	9796		71890.6	11059		71890.6	16748		71897.5	11770		71890.6	17605		71897.5	11171		71897.5	16043		71897.5	13267
	71902.9	5358		71901.7	9292		71901.7	3421		71902.7	12551		71901.7	5202		71901.7	5078		71901.7	5919		71902.7	9591		71895.8	11076		71895.8	16557		71902.7	11870		71895.8	17388		71902.7	11450		71902.7	15912		71902.7	13331
	71908.1	5405		71906.9	9152		71906.9	3361		71907.9	12850		71906.9	4973		71906.9	4902		71906.9	5813		71907.9	9617		71901	11290		71901	16801		71907.9	11801		71901	16977		71907.9	11277		71907.9	15880		71907.9	13407
	71913.3	5293		71912.1	9239		71912.1	3367		71913.1	12529		71912.1	4999		71912.1	5118		71912.1	5784		71913.1	9782		71906.2	11911		71906.2	16558		71913.1	12008		71906.2	17056		71913.1	11350		71913.1	15881		71913.1	13181
	71918.5	5338		71917.3	9359		71917.3	3174		71918.2	12306		71917.3	5109		71917.3	5267		71917.3	6187		71918.2	9482		71911.4	11845		71911.4	16576		71918.2	11557		71911.4	17504		71918.2	11360		71918.2	16301		71918.2	13247
	71923.7	5374		71922.5	9352		71922.5	3061		71923.4	12208		71922.5	5179		71922.5	5354		71922.5	6237		71923.4	9464		71916.6	11561		71916.6	16678		71923.4	11046		71916.6	17266		71923.4	11224		71923.4	16225		71923.4	13352
	71928.9	5254		71927.7	9307		71927.7	3078		71928.6	12315		71927.7	5209		71927.7	5205		71927.7	6146		71928.6	9636		71921.7	11604		71921.7	16814		71928.6	11364		71921.7	16961		71928.6	11018		71928.6	16255		71928.6	13367
	71934.1	5331		71932.9	9296		71932.9	3091		71933.8	12532		71932.9	5265		71932.9	5005		71932.9	5976		71933.8	9864		71926.9	11508		71926.9	16726		71933.8	11833		71926.9	16968		71933.8	11259		71933.8	16068		71933.8	13750
	71939.3	5486		71938.1	9154		71938.1	3109		71939	12178		71938.1	5352		71938.1	5054		71938.1	5846		71939	9732		71932.1	11320		71932.1	16606		71939	11875		71932.1	17262		71939	11512		71939	16614		71939	13765
	71944.5	5628		71943.3	9205		71943.3	3064		71944.2	11805		71943.3	5190		71943.3	5500		71943.3	5735		71944.2	9585		71937.3	11575		71937.3	16632		71944.2	11733		71937.3	16793		71944.2	11500		71944.2	16722		71944.2	13538
	71949.7	5855		71948.5	9197		71948.5	2987		71949.4	11410		71948.5	5179		71948.5	5631		71948.5	5761		71949.4	9478		71942.5	11260		71942.5	16249		71949.4	11774		71942.5	16849		71949.4	11357		71949.4	16699		71949.4	13482
	71954.9	5972		71953.7	9372		71953.7	3109		71954.6	11428		71953.7	5253		71953.7	5714		71953.7	5774		71954.6	9396		71947.7	11368		71947.7	16245		71954.6	11690		71947.7	17104		71954.6	11184		71954.6	16769		71954.6	13631
	71960.1	5832		71958.9	9283		71958.9	3227		71959.8	11532		71958.9	5267		71958.9	5502		71958.9	5739		71959.8	9498		71952.8	11420		71952.8	16410		71959.8	11949		71952.8	17462		71959.8	11170		71959.8	16805		71959.8	13152
	71965.3	5678		71964.1	9147		71964.1	3147		71965	11971		71964.1	5302		71964.1	5349		71964.1	5775		71965	9430		71958	11625		71958	16497		71965	11666		71958	17344		71965	11197		71965	16295		71965	13297
	71970.5	5665		71969.2	9146		71969.2	3309		71970.2	12054		71969.2	5456		71969.2	5307		71969.2	5996		71970.2	9440		71963.2	11751		71963.2	16003		71970.2	11707		71963.2	17277		71970.2	11062		71970.2	16664		71970.2	13352
	71975.7	5899		71974.4	9093		71974.4	3213		71975.4	11946		71974.4	5649		71974.4	5248		71974.4	5971		71975.4	9348		71968.4	11682		71968.4	16449		71975.4	11582		71968.4	17164		71975.4	10776		71975.4	16456		71975.4	13514
	71980.9	5638		71979.6	9006		71979.6	3255		71980.6	11594		71979.6	5477		71979.6	5390		71979.6	5911		71980.6	9576		71973.6	11653		71973.6	16698		71980.6	11521		71973.6	16624		71980.6	10749		71980.6	16267		71980.6	13769
	71986.1	5575		71984.8	9056		71984.8	3298		71985.8	11656		71984.8	5166		71984.8	5371		71984.8	6186		71985.8	9589		71978.8	11451		71978.8	16866		71985.8	11282		71978.8	16754		71985.8	11021		71985.8	15900		71985.8	13568
	71991.3	5743		71990	9215		71990	3168		71991	11758		71990	5234		71990	5249		71990	6132		71991	9873		71984	11233		71984	17037		71991	11711		71984	16957		71991	11084		71991	15962		71991	13374
	71996.5	5713		71995.2	9016		71995.2	3240		71996.2	11674		71995.2	5153		71995.2	5203		71995.2	5710		71996.2	10158		71989.1	11260		71989.1	16871		71996.2	12179		71989.1	17306		71996.2	10928		71996.2	16175		71996.2	13200
	72001.7	5594		72000.4	9216		72000.4	3235		72001.4	11765		72000.4	5102		72000.4	5073		72000.4	5652		72001.4	10029		71994.3	11414		71994.3	16337		72001.4	12134		71994.3	17340		72001.4	11094		72001.4	16360		72001.4	13176
	72006.9	5480		72005.6	9402		72005.6	3233		72006.6	11844		72005.6	5170		72005.6	4973		72005.6	5716		72006.6	10010		71999.5	11653		71999.5	16613		72006.6	12332		71999.5	17317		72006.6	10865		72006.6	16330		72006.6	13535
	72012.1	5397		72010.8	9303		72010.8	3215		72011.8	11671		72010.8	4841		72010.8	5010		72010.8	5745		72011.8	9385		72004.7	11562		72004.7	16340		72011.8	12379		72004.7	17479		72011.8	10908		72011.8	16095		72011.8	13363
	72017.3	5612		72016	9032		72016	3196		72017	11721		72016	4997		72016	5105		72016	5719		72017	9343		72009.9	11431		72009.9	16380		72017	11955		72009.9	17365		72017	11218		72017	16094		72017	13166
	72022.5	5536		72021.2	9303		72021.2	3157		72022.2	11929		72021.2	4950		72021.2	5035		72021.2	5704		72022.2	9061		72015.1	11586		72015.1	16568		72022.2	11649		72015.1	17007		72022.2	11177		72022.2	16335		72022.2	13130
	72027.7	5532		72026.4	9428		72026.4	3279		72027.4	12209		72026.4	5051		72026.4	5050		72026.4	5797		72027.4	8976		72020.3	11321		72020.3	16563		72027.4	11515		72020.3	16742		72027.4	11295		72027.4	16528		72027.4	13259
	72032.9	5630		72031.6	9438		72031.6	3373		72032.6	12856		72031.6	5014		72031.6	5176		72031.6	6085		72032.6	8901		72025.4	11161		72025.4	16639		72032.6	11743		72025.4	16720		72032.6	11429		72032.6	16859		72032.6	13331
	72038.1	5733		72036.8	9179		72036.8	3371		72037.8	13003		72036.8	4935		72036.8	5480		72036.8	5951		72037.8	9235		72030.6	11287		72030.6	16267		72037.8	11609		72030.6	16804		72037.8	11439		72037.8	16483		72037.8	13393
	72043.3	5608		72042	9181		72042	3256		72043	12511		72042	5118		72042	5561		72042	5938		72043	9499		72035.8	11518		72035.8	16369		72043	11782		72035.8	17110		72043	11356		72043	15888		72043	13171
	72048.5	5771		72047.2	9265		72047.2	3096		72048.2	11774		72047.2	5245		72047.2	5397		72047.2	5898		72048.2	9678		72041	11726		72041	16527		72048.2	12105		72041	17507		72048.2	11220		72048.2	15595		72048.2	12996
	72053.7	5767		72052.4	9377		72052.4	3025		72053.4	11541		72052.4	5245		72052.4	5345		72052.4	5801		72053.4	9909		72046.2	11593		72046.2	16572		72053.4	12030		72046.2	17486		72053.4	11169		72053.4	16118		72053.4	13383
	72058.9	5500		72057.6	9386		72057.6	2990		72058.6	11548		72057.6	5141		72057.6	5459		72057.6	5756		72058.6	10104		72051.4	11493		72051.4	16230		72058.6	11994		72051.4	17619		72058.6	11137		72058.6	16105		72058.6	13285
	72064.1	5527		72062.8	9314		72062.8	2970		72063.8	11643		72062.8	5087		72062.8	5407		72062.8	5822		72063.8	10044		72056.6	11430		72056.6	16207		72063.8	12055		72056.6	17749		72063.8	11174		72063.8	16150		72063.8	13223
	72069.3	5651		72068	9535		72068	3238		72069.1	11460		72068	5125		72068	5222		72068	6102		72069.1	9758		72061.8	11539		72061.8	16085		72069.1	12115		72061.8	17445		72069.1	11168		72069.1	16232		72069.1	13212
	72074.5	5772		72073.2	9542		72073.2	3391		72074.3	11854		72073.2	5317		72073.2	5193		72073.2	6154		72074.3	9721		72066.9	11202		72066.9	16055		72074.3	12102		72066.9	17350		72074.3	11044		72074.3	16121		72074.3	13330
	72079.7	5674		72078.4	9344		72078.4	3412		72079.5	12224		72078.4	5391		72078.4	4983		72078.4	6207		72079.5	9752		72072.1	11337		72072.1	16289		72079.5	11904		72072.1	17188		72079.5	10750		72079.5	16001		72079.5	13548
	72084.9	5822		72083.7	9496		72083.7	3407		72084.7	12343		72083.7	5557		72083.7	4892		72083.7	6169		72084.7	9520		72077.3	11536		72077.3	16721		72084.7	11647		72077.3	16912		72084.7	10870		72084.7	16044		72084.7	13724
	72090.1	5859		72088.9	9442		72088.9	3274		72089.9	12679		72088.9	5448		72088.9	4959		72088.9	5989		72089.9	9350		72082.5	11564		72082.5	17020		72089.9	11763		72082.5	16616		72089.9	10765		72089.9	16175		72089.9	14026
	72095.3	5950		72094.1	9410		72094.1	3294		72095.1	12923		72094.1	5366		72094.1	5212		72094.1	5922		72095.1	9703		72087.7	11348		72087.7	16824		72095.1	11894		72087.7	16579		72095.1	10878		72095.1	15984		72095.1	13891
	72100.6	5823		72099.3	9286		72099.3	3247		72100.3	12582		72099.3	5164		72099.3	5272		72099.3	5773		72100.3	9870		72092.9	11470		72092.9	16791		72100.3	12098		72092.9	16438		72100.3	11041		72100.3	15920		72100.3	13758
	72105.8	5880		72104.5	9017		72104.5	3239		72105.5	12266		72104.5	5160		72104.5	5153		72104.5	5808		72105.5	9926		72098.1	11574		72098.1	16395		72105.5	12163		72098.1	16888		72105.5	11321		72105.5	15956		72105.5	13428
	72111	5769		72109.7	8981		72109.7	3299		72110.7	12196		72109.7	4959		72109.7	5210		72109.7	5882		72110.7	10080		72103.3	11641		72103.3	16234		72110.7	12089		72103.3	17137		72110.7	11299		72110.7	16105		72110.7	13397
	72116.2	5669		72114.9	9079		72114.9	3470		72115.9	11921		72114.9	5118		72114.9	5199		72114.9	5874		72115.9	9631		72108.5	11368		72108.5	15947		72115.9	11994		72108.5	17367		72115.9	11273		72115.9	15743		72115.9	13571
	72121.4	5636		72120.1	8996		72120.1	3489		72121.1	11562		72120.1	5261		72120.1	5116		72120.1	6156		72121.1	9276		72113.7	11351		72113.7	16291		72121.1	11933		72113.7	17307		72121.1	10992		72121.1	15854		72121.1	13618
	72126.6	5651		72125.3	8989		72125.3	3468		72126.3	11593		72125.3	5233		72125.3	5108		72125.3	6323		72126.3	9088		72118.8	11182		72118.8	16568		72126.3	11915		72118.8	16859		72126.3	11332		72126.3	16136		72126.3	13578
	72131.8	5767		72130.5	9049		72130.5	3448		72131.5	11461		72130.5	5082		72130.5	5095		72130.5	6219		72131.5	9225		72124	11438		72124	16670		72131.5	11999		72124	16826		72131.5	11484		72131.5	16322		72131.5	13487
	72137	6024		72135.7	9182		72135.7	3389		72136.7	11558		72135.7	4984		72135.7	5076		72135.7	5898		72136.7	9133		72129.2	12092		72129.2	16423		72136.7	12239		72129.2	17222		72136.7	11581		72136.7	16329		72136.7	13394
	72142.2	6060		72140.9	9359		72140.9	3343		72141.9	11709		72140.9	5007		72140.9	5251		72140.9	5805		72141.9	9088		72134.4	12086		72134.4	15996		72141.9	12419		72134.4	16966		72141.9	11210		72141.9	16292		72141.9	13194
	72147.4	5926		72146.1	9333		72146.1	3238		72147.1	11703		72146.1	5118		72146.1	5316		72146.1	5855		72147.1	9333		72139.6	11959		72139.6	15798		72147.1	12235		72139.6	16589		72147.1	10979		72147.1	16496		72147.1	13200
	72152.6	5894		72151.3	9103		72151.3	3194		72152.3	11696		72151.3	5134		72151.3	5306		72151.3	5612		72152.3	9885		72144.8	11983		72144.8	15709		72152.3	11912		72144.8	16769		72152.3	11043		72152.3	16597		72152.3	12848
	72157.8	5797		72156.5	9405		72156.5	3270		72157.5	11861		72156.5	5233		72156.5	5313		72156.5	5521		72157.5	10236		72150	11737		72150	16024		72157.5	11833		72150	16988		72157.5	11041		72157.5	16302		72157.5	12971
	72163	5751		72161.7	9166		72161.7	3358		72162.7	11812		72161.7	5297		72161.7	5157		72161.7	5514		72162.7	10321		72155.2	11526		72155.2	16576		72162.7	11390		72155.2	17070		72162.7	11124		72162.7	16407		72162.7	13388
	72168.2	5829		72166.9	9288		72166.9	3273		72167.9	11796		72166.9	5194		72166.9	5131		72166.9	5572		72167.9	10224		72160.4	11727		72160.4	16758		72167.9	11466		72160.4	17127		72167.9	11296		72167.9	16384		72167.9	13523
	72173.4	5609		72172.1	9269		72172.1	3233		72173.1	11757		72172.1	5375		72172.1	5253		72172.1	5720		72173.1	9768		72165.6	11830		72165.6	16763		72173.1	12104		72165.6	17298		72173.1	11323		72173.1	16174		72173.1	13126
	72178.6	5562		72177.3	9311		72177.3	3467		72178.3	11896		72177.3	5272		72177.3	5269		72177.3	5643		72178.3	9371		72170.8	11585		72170.8	16314		72178.3	12253		72170.8	17827		72178.3	10955		72178.3	15895		72178.3	12805
	72183.8	5499		72182.5	9234		72182.5	3408		72183.6	11833		72182.5	5285		72182.5	5482		72182.5	5774		72183.6	9485		72175.9	11277		72175.9	16083		72183.6	11871		72175.9	18110		72183.6	10748		72183.6	16453		72183.6	12945
	72189	5559		72187.7	9389		72187.7	3257		72188.8	11695		72187.7	5184		72187.7	5592		72187.7	5880		72188.8	9596		72181.1	10991		72181.1	16577		72188.8	11781		72181.1	17936		72188.8	10993		72188.8	16165		72188.8	13108
	72194.3	5537		72192.9	9303		72192.9	3294		72194	11623		72192.9	5211		72192.9	5534		72192.9	6022		72194	9379		72186.3	11096		72186.3	17043		72194	11689		72186.3	17308		72194	11306		72194	15869		72194	13479
	72199.5	5505		72198.1	9476		72198.1	3171		72199.2	11384		72198.1	5133		72198.1	5381		72198.1	6177		72199.2	9007		72191.5	11557		72191.5	16579		72199.2	11466		72191.5	17095		72199.2	11277		72199.2	16178		72199.2	13721
	72204.7	5369		72203.4	9199		72203.4	3187		72204.4	11218		72203.4	5103		72203.4	5484		72203.4	6213		72204.4	9171		72196.7	11591		72196.7	16225		72204.4	11688		72196.7	17626		72204.4	11502		72204.4	16557		72204.4	13631
	72209.9	5445		72208.6	9151		72208.6	3288		72209.6	11065		72208.6	5241		72208.6	5547		72208.6	6225		72209.6	9267		72201.9	11730		72201.9	16145		72209.6	11592		72201.9	17172		72209.6	11387		72209.6	16222		72209.6	13459
	72215.1	5423		72213.8	9236		72213.8	3232		72214.8	10970		72213.8	5108		72213.8	5696		72213.8	6275		72214.8	9482		72207.1	11795		72207.1	15837		72214.8	11798		72207.1	17083		72214.8	11319		72214.8	16584		72214.8	13908
	72220.3	5481		72219	9102		72219	3287		72220	11304		72219	5394		72219	5765		72219	5970		72220	9659		72212.3	11276		72212.3	16151		72220	12099		72212.3	17080		72220	11110		72220	16461		72220	14178
	72225.5	5648		72224.2	9080		72224.2	3321		72225.2	11313		72224.2	5425		72224.2	5621		72224.2	5599		72225.2	9591		72217.5	11393		72217.5	16215		72225.2	12039		72217.5	17532		72225.2	11169		72225.2	16721		72225.2	13955
	72230.7	5614		72229.4	9196		72229.4	3331		72230.4	11209		72229.4	5349		72229.4	5566		72229.4	5731		72230.4	9702		72222.7	11576		72222.7	16434		72230.4	11816		72222.7	17412		72230.4	11257		72230.4	16431		72230.4	13914
	72235.9	5535		72234.6	9275		72234.6	3283		72235.6	11140		72234.6	5319		72234.6	5504		72234.6	5654		72235.6	9793		72227.9	11477		72227.9	16824		72235.6	11961		72227.9	17459		72235.6	11260		72235.6	16578		72235.6	13851
	72241.1	5612		72239.8	9233		72239.8	3248		72240.8	11169		72239.8	5310		72239.8	5406		72239.8	5743		72240.8	9710		72233.1	11773		72233.1	16895		72240.8	11762		72233.1	17371		72240.8	11406		72240.8	16375		72240.8	13601
	72246.3	5427		72245	9530		72245	3268		72246.1	11506		72245	5213		72245	5361		72245	5677		72246.1	9776		72238.3	12185		72238.3	16588		72246.1	11593		72238.3	17434		72246.1	11698		72246.1	16164		72246.1	13561
	72251.5	5376		72250.2	9577		72250.2	3383		72251.3	11285		72250.2	5154		72250.2	5328		72250.2	5852		72251.3	9935		72243.5	11950		72243.5	15962		72251.3	11498		72243.5	17145		72251.3	11470		72251.3	15915		72251.3	13413
	72256.8	5656		72255.4	9568		72255.4	3541		72256.5	11470		72255.4	4985		72255.4	5251		72255.4	6118		72256.5	10002		72248.7	11565		72248.7	16130		72256.5	11273		72248.7	17003		72256.5	11177		72256.5	16159		72256.5	13254
	72262	5668		72260.6	9634		72260.6	3552		72261.7	11380		72260.6	4994		72260.6	5204		72260.6	5819		72261.7	10285		72253.9	11459		72253.9	16443		72261.7	11281		72253.9	16886		72261.7	11131		72261.7	16102		72261.7	13359
	72267.2	5693		72265.8	9356		72265.8	3409		72266.9	11709		72265.8	5118		72265.8	5197		72265.8	5796		72266.9	10334		72259.1	11461		72259.1	16820		72266.9	11635		72259.1	17023		72266.9	11309		72266.9	16452		72266.9	13665
	72272.4	5742		72271.1	9503		72271.1	3348		72272.1	11896		72271.1	5181		72271.1	5176		72271.1	5776		72272.1	10045		72264.2	11210		72264.2	16507		72272.1	11686		72264.2	16942		72272.1	11731		72272.1	16528		72272.1	13636
	72277.6	5583		72276.3	9575		72276.3	3254		72277.3	11984		72276.3	5206		72276.3	5130		72276.3	5826		72277.3	9625		72269.4	11304		72269.4	16757		72277.3	11842		72269.4	16764		72277.3	11619		72277.3	16760		72277.3	13637
	72282.8	5787		72281.5	9427		72281.5	3163		72282.5	12008		72281.5	5250		72281.5	5221		72281.5	5721		72282.5	9717		72274.6	11291		72274.6	16740		72282.5	11997		72274.6	16741		72282.5	11499		72282.5	16750		72282.5	13667
	72288	6114		72286.7	9393		72286.7	3305		72287.7	11720		72286.7	5173		72286.7	4957		72286.7	5818		72287.7	9727		72279.8	11299		72279.8	16515		72287.7	11797		72279.8	17213		72287.7	11414		72287.7	16989		72287.7	13641
	72293.2	6034		72291.9	9470		72291.9	3312		72292.9	11403		72291.9	5134		72291.9	5022		72291.9	6038		72292.9	9730		72285	11201		72285	16830		72292.9	11652		72285	17494		72292.9	11504		72292.9	17149		72292.9	13707
	72298.4	5941		72297.1	9206		72297.1	3309		72298.2	11465		72297.1	5185		72297.1	4918		72297.1	6019		72298.2	9866		72290.2	11490		72290.2	17098		72298.2	11493		72290.2	17379		72298.2	11220		72298.2	17022		72298.2	13500
	72303.6	5744		72302.3	9088		72302.3	3262		72303.4	11240		72302.3	5087		72302.3	4934		72302.3	6188		72303.4	9582		72295.4	11387		72295.4	17332		72303.4	11831		72295.4	17050		72303.4	10976		72303.4	16901		72303.4	13426
	72308.9	5583		72307.5	9171		72307.5	3277		72308.6	11235		72307.5	5096		72307.5	4989		72307.5	6063		72308.6	9708		72300.6	11380		72300.6	17038		72308.6	12094		72300.6	17187		72308.6	10807		72308.6	16751		72308.6	13145
	72314.1	5606		72312.7	9299		72312.7	3357		72313.8	11414		72312.7	5224		72312.7	5239		72312.7	6114		72313.8	9368		72305.8	11387		72305.8	16810		72313.8	12393		72305.8	16894		72313.8	11217		72313.8	16809		72313.8	13220
	72319.3	5547		72317.9	9237		72317.9	3314		72319	11728		72317.9	5328		72317.9	5258		72317.9	6269		72319	9350		72311	11797		72311	16603		72319	12366		72311	16698		72319	10960		72319	16668		72319	13112
	72324.5	5777		72323.2	9312		72323.2	3394		72324.2	11752		72323.2	5349		72323.2	5367		72323.2	6104		72324.2	9018		72316.2	11880		72316.2	16423		72324.2	12417		72316.2	16687		72324.2	11227		72324.2	16237		72324.2	13398
	72329.7	5789		72328.4	9297		72328.4	3188		72329.4	11860		72328.4	5451		72328.4	5514		72328.4	6172		72329.4	9003		72321.4	11709		72321.4	16195		72329.4	12280		72321.4	17066		72329.4	11141		72329.4	16483		72329.4	13575
	72334.9	6003		72333.6	9403		72333.6	3141		72334.6	11802		72333.6	5283		72333.6	5443		72333.6	6128		72334.6	9117		72326.6	11810		72326.6	16746		72334.6	12339		72326.6	17432		72334.6	10975		72334.6	16641		72334.6	13271
	72340.1	6237		72338.8	9370		72338.8	3106		72339.8	11541		72338.8	5293		72338.8	5411		72338.8	6100		72339.8	9225		72331.8	12224		72331.8	17042		72339.8	12204		72331.8	17471		72339.8	11196		72339.8	16745		72339.8	13586
	72345.3	6111		72344	9380		72344	3211		72345.1	11591		72344	5313		72344	5236		72344	5978		72345.1	9057		72337	12086		72337	16812		72345.1	11953		72337	17677		72345.1	11310		72345.1	16653		72345.1	13563
	72350.6	6177		72349.2	9282		72349.2	3270		72350.3	11636		72349.2	5312		72349.2	5058		72349.2	6140		72350.3	8942		72342.2	11974		72342.2	16374		72350.3	11657		72342.2	17978		72350.3	11332		72350.3	16464		72350.3	13362
	72355.8	5815		72354.4	9321		72354.4	3392		72355.5	11532		72354.4	5358		72354.4	4845		72354.4	6010		72355.5	9193		72347.4	11463		72347.4	16522		72355.5	11309		72347.4	17863		72355.5	11121		72355.5	16291		72355.5	13591
	72361	5713		72359.6	9192		72359.6	3299		72360.7	11717		72359.6	5235		72359.6	4872		72359.6	5710		72360.7	9382		72352.6	10973		72352.6	16631		72360.7	11237		72352.6	17473		72360.7	11376		72360.7	16228		72360.7	13635
	72366.2	5677		72364.8	9354		72364.8	3369		72365.9	11700		72364.8	5161		72364.8	4918		72364.8	5726		72365.9	9855		72357.8	10893		72357.8	16832		72365.9	11336		72357.8	17236		72365.9	11579		72365.9	16393		72365.9	13648
	72371.4	5764		72370.1	9524		72370.1	3184		72371.1	12045		72370.1	5341		72370.1	4919		72370.1	5952		72371.1	9769		72363	11464		72363	16671		72371.1	11550		72363	16943		72371.1	11509		72371.1	16588		72371.1	13428
	72376.6	5904		72375.3	9463		72375.3	3290		72376.3	12050		72375.3	5334		72375.3	5142		72375.3	6000		72376.3	9758		72368.2	11826		72368.2	16817		72376.3	11580		72368.2	17125		72376.3	11364		72376.3	16262		72376.3	13628
	72381.8	6074		72380.5	9484		72380.5	3184		72381.6	11966		72380.5	5217		72380.5	5329		72380.5	5869		72381.6	9939		72373.4	12130		72373.4	16943		72381.6	11436		72373.4	17437		72381.6	11745		72381.6	16202		72381.6	13586
	72387.1	6162		72385.7	9455		72385.7	3342		72386.8	12157		72385.7	5240		72385.7	5481		72385.7	5946		72386.8	9888		72378.6	12282		72378.6	16817		72386.8	11963		72378.6	17602		72386.8	11842		72386.8	16482		72386.8	13901
	72392.3	5961		72390.9	9442		72390.9	3323		72392	12222		72390.9	5347		72390.9	5489		72390.9	5938		72392	9729		72383.8	12114		72383.8	17156		72392	12297		72383.8	17704		72392	11844		72392	16699		72392	14263
	72397.5	5842		72396.1	9558		72396.1	3248		72397.2	11953		72396.1	5296		72396.1	5353		72396.1	5765		72397.2	9848		72389	12062		72389	17413		72397.2	12303		72389	17759		72397.2	11593		72397.2	16550		72397.2	14152
	72402.7	5819		72401.3	9380		72401.3	3264		72402.4	12290		72401.3	5361		72401.3	5293		72401.3	5885		72402.4	10064		72394.2	11863		72394.2	16922		72402.4	11862		72394.2	17710		72402.4	11361		72402.4	17015		72402.4	14010
	72407.9	5806		72406.5	9162		72406.5	3228		72407.6	12077		72406.5	5434		72406.5	5453		72406.5	5910		72407.6	10046		72399.4	11393		72399.4	16508		72407.6	11758		72399.4	17582		72407.6	11415		72407.6	17075		72407.6	13750
	72413.1	5707		72411.8	9212		72411.8	3202		72412.8	11941		72411.8	5495		72411.8	5358		72411.8	6032		72412.8	9967		72404.6	11107		72404.6	16397		72412.8	12042		72404.6	17545		72412.8	11306		72412.8	17085		72412.8	13791
	72418.3	5495		72417	9253		72417	3117		72418.1	12197		72417	5266		72417	5369		72417	5976		72418.1	9927		72409.8	11065		72409.8	16311		72418.1	12055		72409.8	17376		72418.1	11187		72418.1	17192		72418.1	13595
	72423.6	5648		72422.2	9713		72422.2	3129		72423.3	12057		72422.2	5224		72422.2	5391		72422.2	6150		72423.3	9683		72415	11488		72415	16231		72423.3	12098		72415	17605		72423.3	11432		72423.3	17126		72423.3	13470
	72428.8	5744		72427.4	10079		72427.4	3194		72428.5	12197		72427.4	5234		72427.4	5161		72427.4	6029		72428.5	9920		72420.2	11538		72420.2	16266		72428.5	12265		72420.2	17507		72428.5	11259		72428.5	16858		72428.5	13422
	72434	5819		72432.6	9789		72432.6	3203		72433.7	12378		72432.6	5263		72432.6	5029		72432.6	5837		72433.7	9866		72425.4	11838		72425.4	16581		72433.7	12097		72425.4	17364		72433.7	11123		72433.7	16694		72433.7	13320
	72439.2	5667		72437.8	9798		72437.8	3326		72438.9	12453		72437.8	5231		72437.8	5009		72437.8	6032		72438.9	9511		72430.6	11994		72430.6	16832		72438.9	12355		72430.6	17165		72438.9	11217		72438.9	16503		72438.9	13348
	72444.4	5654		72443.1	9636		72443.1	3200		72444.1	12319		72443.1	5228		72443.1	5169		72443.1	6102		72444.1	9350		72435.8	11991		72435.8	16670		72444.1	12028		72435.8	16958		72444.1	11190		72444.1	16788		72444.1	13428
	72449.6	5611		72448.3	9514		72448.3	3145		72449.4	12149		72448.3	5188		72448.3	5127		72448.3	6049		72449.4	9541		72441	11556		72441	16372		72449.4	12211		72441	17128		72449.4	11109		72449.4	16590		72449.4	13394
	72454.9	5439		72453.5	9433		72453.5	3339		72454.6	12026		72453.5	5230		72453.5	5021		72453.5	6007		72454.6	9603		72446.2	11263		72446.2	16766		72454.6	12028		72446.2	17051		72454.6	11092		72454.6	16545		72454.6	13611
	72460.1	5491		72458.7	9384		72458.7	3263		72459.8	11830		72458.7	5416		72458.7	5161		72458.7	6094		72459.8	9604		72451.4	11267		72451.4	16598		72459.8	12136		72451.4	17059		72459.8	11410		72459.8	16208		72459.8	13756
	72465.3	5522		72463.9	9546		72463.9	3299		72465	11986		72463.9	5250		72463.9	5176		72463.9	6114		72465	9875		72456.6	11283		72456.6	16388		72465	12284		72456.6	17366		72465	11290		72465	16365		72465	13816
	72470.5	5559		72469.1	9582		72469.1	3246		72470.2	11988		72469.1	5057		72469.1	5251		72469.1	6034		72470.2	9733		72461.8	11360		72461.8	16670		72470.2	12276		72461.8	17500		72470.2	11377		72470.2	16291		72470.2	13814
	72475.7	5337		72474.3	9320		72474.3	3143		72475.4	11665		72474.3	5005		72474.3	5340		72474.3	5914		72475.4	9913		72467	11523		72467	16963		72475.4	11897		72467	17949		72475.4	11088		72475.4	16450		72475.4	13516
	72480.9	5433		72479.6	9208		72479.6	3091		72480.7	11812		72479.6	5097		72479.6	5578		72479.6	6551		72480.7	10254		72472.2	11327		72472.2	17240		72480.7	11766		72472.2	18053		72480.7	11145		72480.7	16735		72480.7	13428
	72486.2	5462		72484.8	9325		72484.8	3137		72485.9	11800		72484.8	5056		72484.8	5658		72484.8	6692		72485.9	9986		72477.4	11228		72477.4	16666		72485.9	11729		72477.4	17920		72485.9	11397		72485.9	16965		72485.9	13284
	72491.4	5498		72490	9343		72490	3210		72491.1	12124		72490	5125		72490	5515		72490	6464		72491.1	9555		72482.6	11471		72482.6	16921		72491.1	11922		72482.6	17669		72491.1	11410		72491.1	17171		72491.1	13430
	72496.6	5665		72495.2	9379		72495.2	3223		72496.3	12385		72495.2	5115		72495.2	5540		72495.2	6292		72496.3	9412		72487.8	11464		72487.8	17051		72496.3	12102		72487.8	17341		72496.3	11231		72496.3	17090		72496.3	13576
	72501.8	5681		72500.4	9428		72500.4	3291		72501.5	12189		72500.4	5184		72500.4	5445		72500.4	6319		72501.5	9666		72493	11639		72493	16681		72501.5	12153		72493	17440		72501.5	11101		72501.5	17277		72501.5	13239
	72507	5580		72505.6	9442		72505.6	3440		72506.7	11655		72505.6	5310		72505.6	5388		72505.6	6135		72506.7	9516		72498.2	11644		72498.2	16687		72506.7	11969		72498.2	17073		72506.7	11428		72506.7	17105		72506.7	13240
	72512.2	5594		72510.9	9474		72510.9	3370		72512	11821		72510.9	5294		72510.9	5408		72510.9	5997		72512	9934		72503.4	11772		72503.4	16775		72512	11803		72503.4	17222		72512	11427		72512	16709		72512	13495
	72517.5	5559		72516.1	9425		72516.1	3255		72517.2	11919		72516.1	5263		72516.1	5751		72516.1	6147		72517.2	10254		72508.7	11584		72508.7	16591		72517.2	11878		72508.7	17050		72517.2	11093		72517.2	16385		72517.2	13349
	72522.7	5538		72521.3	9240		72521.3	3206		72522.4	11787		72521.3	5363		72521.3	5811		72521.3	6256		72522.4	10441		72513.9	11548		72513.9	16174		72522.4	12163		72513.9	17233		72522.4	11259		72522.4	16207		72522.4	13657
	72527.9	5561		72526.5	9579		72526.5	3096		72527.6	11989		72526.5	5505		72526.5	5830		72526.5	6062		72527.6	10427		72519.1	11705		72519.1	16100		72527.6	12090		72519.1	17375		72527.6	11262		72527.6	16056		72527.6	13555
	72533.1	5517		72531.7	9363		72531.7	3208		72532.8	11891		72531.7	5501		72531.7	5520		72531.7	6061		72532.8	9992		72524.3	11696		72524.3	16449		72532.8	12007		72524.3	16819		72532.8	11483		72532.8	15965		72532.8	13210
	72538.3	5393		72537	9395		72537	3134		72538.1	12031		72537	5374		72537	5368		72537	6056		72538.1	9527		72529.5	11787		72529.5	16473		72538.1	11947		72529.5	16421		72538.1	12051		72538.1	16126		72538.1	13247
	72543.6	5724		72542.2	9333		72542.2	3149		72543.3	11892		72542.2	5405		72542.2	5285		72542.2	6050		72543.3	9659		72534.7	11728		72534.7	16562		72543.3	12041		72534.7	16832		72543.3	11920		72543.3	16101		72543.3	13237
	72548.8	5544		72547.4	9179		72547.4	3072		72548.5	11674		72547.4	5346		72547.4	5139		72547.4	5979		72548.5	9629		72539.9	11652		72539.9	16877		72548.5	12013		72539.9	16851		72548.5	11745		72548.5	16481		72548.5	13306
	72554	5652		72552.6	9083		72552.6	3009		72553.7	11927		72552.6	5340		72552.6	5041		72552.6	6086		72553.7	9463		72545.1	11688		72545.1	16649		72553.7	11953		72545.1	17066		72553.7	11862		72553.7	16864		72553.7	13230
	72559.2	5514		72557.8	9436		72557.8	3133		72558.9	12135		72557.8	5379		72557.8	5126		72557.8	6318		72558.9	9452		72550.3	11518		72550.3	16411		72558.9	12001		72550.3	17164		72558.9	11777		72558.9	16959		72558.9	13452
	72564.4	5461		72563	9728		72563	3154		72564.2	12167		72563	5416		72563	5312		72563	6126		72564.2	10038		72555.5	11555		72555.5	16388		72564.2	11758		72555.5	17201		72564.2	11417		72564.2	16956		72564.2	13590
	72569.7	5640		72568.3	9658		72568.3	3202		72569.4	12217		72568.3	5442		72568.3	5330		72568.3	6011		72569.4	10346		72560.7	11496		72560.7	16381		72569.4	12079		72560.7	17118		72569.4	11304		72569.4	16663		72569.4	13455
	72574.9	5602		72573.5	9373		72573.5	3148		72574.6	12219		72573.5	5408		72573.5	5324		72573.5	6102		72574.6	10077		72565.9	11425		72565.9	16261		72574.6	12171		72565.9	17500		72574.6	11225		72574.6	17126		72574.6	13586
	72580.1	5518		72578.7	9232		72578.7	3347		72579.8	12043		72578.7	5252		72578.7	5571		72578.7	6307		72579.8	10093		72571.1	11523		72571.1	16604		72579.8	12347		72571.1	17824		72579.8	11657		72579.8	17000		72579.8	13249
	72585.3	5478		72583.9	9236		72583.9	3469		72585	11528		72583.9	5242		72583.9	5589		72583.9	6126		72585	10008		72576.3	11413		72576.3	16748		72585	12016		72576.3	17937		72585	11503		72585	16391		72585	12989
	72590.6	5715		72589.1	9232		72589.1	3393		72590.3	11338		72589.1	5158		72589.1	5608		72589.1	6132		72590.3	9623		72581.5	11434		72581.5	16791		72590.3	12011		72581.5	18118		72590.3	11477		72590.3	16389		72590.3	13534
	72595.8	5671		72594.4	9246		72594.4	3192		72595.5	11369		72594.4	5328		72594.4	5467		72594.4	6057		72595.5	9843		72586.7	11263		72586.7	16981		72595.5	11845		72586.7	17725		72595.5	11046		72595.5	16030		72595.5	13426
	72601	5688		72599.6	9183		72599.6	3169		72600.7	11575		72599.6	5223		72599.6	5373		72599.6	6006		72600.7	9774		72591.9	11297		72591.9	16871		72600.7	11868		72591.9	17945		72600.7	11046		72600.7	16174		72600.7	13431
	72606.2	5689		72604.8	9082		72604.8	3078		72605.9	11739		72604.8	5340		72604.8	5373		72604.8	6093		72605.9	9821		72597.2	11160		72597.2	17111		72605.9	11964		72597.2	18099		72605.9	11190		72605.9	16645		72605.9	13441
	72611.4	5662		72610	9131		72610	3147		72611.2	12034		72610	5308		72610	5314		72610	6263		72611.2	9924		72602.4	11074		72602.4	17086		72611.2	11985		72602.4	18241		72611.2	11218		72611.2	16787		72611.2	13431
	72616.7	5607		72615.3	9189		72615.3	3120		72616.4	12152		72615.3	5597		72615.3	5203		72615.3	6131		72616.4	10220		72607.6	11184		72607.6	16920		72616.4	11724		72607.6	18807		72616.4	11356		72616.4	16866		72616.4	13411
	72621.9	5353		72620.5	9053		72620.5	3105		72621.6	12012		72620.5	5896		72620.5	5296		72620.5	5920		72621.6	9927		72612.8	11564		72612.8	16598		72621.6	11731		72612.8	18708		72621.6	11632		72621.6	16446		72621.6	13305
	72627.1	5328		72625.7	9209		72625.7	3097		72626.8	11952		72625.7	5651		72625.7	5199		72625.7	5795		72626.8	9654		72618	11243		72618	16002		72626.8	11917		72618	17965		72626.8	11281		72626.8	16195		72626.8	13370
	72632.3	5413		72630.9	9219		72630.9	3148		72632	11763		72630.9	5670		72630.9	5361		72630.9	5931		72632	9672		72623.2	10973		72623.2	15935		72632	12199		72623.2	17835		72632	11299		72632	16372		72632	13669
	72637.6	5522		72636.1	9184		72636.1	3150		72637.3	11872		72636.1	5454		72636.1	5547		72636.1	6061		72637.3	9856		72628.4	11160		72628.4	16159		72637.3	12463		72628.4	17537		72637.3	11464		72637.3	16406		72637.3	13862
	72642.8	5491		72641.4	9157		72641.4	3274		72642.5	11654		72641.4	5495		72641.4	5574		72641.4	6072		72642.5	9567		72633.6	11467		72633.6	16200		72642.5	12497		72633.6	17348		72642.5	11650		72642.5	16333		72642.5	14190
	72648	5474		72646.6	9250		72646.6	3188		72647.7	11789		72646.6	5363		72646.6	5472		72646.6	6294		72647.7	9497		72638.8	11782		72638.8	16179		72647.7	12229		72638.8	17238		72647.7	11554		72647.7	16661		72647.7	13923
	72653.2	5666		72651.8	9216		72651.8	3386		72652.9	12009		72651.8	5303		72651.8	5347		72651.8	6254		72652.9	9488		72644	11607		72644	16039		72652.9	12089		72644	16945		72652.9	11549		72652.9	16831		72652.9	13897
	72658.4	5732		72657	8995		72657	3331		72658.2	11693		72657	5093		72657	5363		72657	6320		72658.2	9696		72649.2	11342		72649.2	16287		72658.2	11970		72649.2	16396		72658.2	11248		72658.2	16763		72658.2	14014
	72663.7	5691		72662.3	9154		72662.3	3134		72663.4	11389		72662.3	5094		72662.3	5444		72662.3	6300		72663.4	9611		72654.4	11319		72654.4	16743		72663.4	11824		72654.4	16887		72663.4	11408		72663.4	16755		72663.4	13419
	72668.9	5689		72667.5	9258		72667.5	3331		72668.6	11746		72667.5	5148		72667.5	5190		72667.5	6243		72668.6	9510		72659.7	11220		72659.7	17075		72668.6	12189		72659.7	17198		72668.6	11246		72668.6	16115		72668.6	12848
	72674.1	5623		72672.7	9158		72672.7	3310		72673.8	11930		72672.7	5302		72672.7	5035		72672.7	6227		72673.8	9311		72664.9	11297		72664.9	16720		72673.8	12206		72664.9	17592		72673.8	11606		72673.8	16504		72673.8	12793
	72679.3	5613		72677.9	9174		72677.9	3382		72679.1	12094		72677.9	5426		72677.9	5230		72677.9	6137		72679.1	9485		72670.1	11436		72670.1	16777		72679.1	11866		72670.1	17587		72679.1	11318		72679.1	16811		72679.1	13013
	72684.6	5745		72683.1	9228		72683.1	3416		72684.3	12217		72683.1	5267		72683.1	5265		72683.1	5975		72684.3	9533		72675.3	11615		72675.3	16898		72684.3	11888		72675.3	17341		72684.3	11038		72684.3	16988		72684.3	12857
	72689.8	5631		72688.4	9190		72688.4	3190		72689.5	11792		72688.4	5100		72688.4	5527		72688.4	5992		72689.5	9389		72680.5	11294		72680.5	16869		72689.5	11859		72680.5	17217		72689.5	11123		72689.5	16692		72689.5	12879
	72695	5686		72693.6	9392		72693.6	3159		72694.7	11512		72693.6	5290		72693.6	5578		72693.6	6198		72694.7	9321		72685.7	11235		72685.7	17118		72694.7	12141		72685.7	17394		72694.7	11248		72694.7	16378		72694.7	13224
	72700.2	5582		72698.8	9223		72698.8	3168		72700	11491		72698.8	5139		72698.8	5495		72698.8	6350		72700	9065		72690.9	11174		72690.9	16860		72700	12543		72690.9	17511		72700	11116		72700	16311		72700	13251
	72705.5	5407		72704	9235		72704	3237		72705.2	11530		72704	5170		72704	5463		72704	6263		72705.2	9313		72696.1	11323		72696.1	16650		72705.2	12759		72696.1	17517		72705.2	11315		72705.2	16886		72705.2	13237
	72710.7	5522		72709.3	9151		72709.3	3126		72710.4	11715		72709.3	5148		72709.3	5560		72709.3	6228		72710.4	9339		72701.3	11435		72701.3	16701		72710.4	13010		72701.3	17259		72710.4	11221		72710.4	17063		72710.4	13430
	72715.9	5563		72714.5	9267		72714.5	3307		72715.6	11554		72714.5	5294		72714.5	5494		72714.5	5977		72715.6	9214		72706.6	11826		72706.6	16708		72715.6	12646		72706.6	17012		72715.6	11650		72715.6	16888		72715.6	13811
	72721.1	5570		72719.7	9334		72719.7	3265		72720.9	11578		72719.7	5115		72719.7	5395		72719.7	5830		72720.9	9485		72711.8	12045		72711.8	16758		72720.9	12367		72711.8	17237		72720.9	11579		72720.9	16810		72720.9	13955
	72726.4	5531		72724.9	9386		72724.9	3286		72726.1	11694		72724.9	4967		72724.9	5290		72724.9	5978		72726.1	9695		72717	12221		72717	16626		72726.1	11929		72717	17456		72726.1	11641		72726.1	16659		72726.1	13948
	72731.6	5551		72730.2	9399		72730.2	3344		72731.3	12272		72730.2	4933		72730.2	5194		72730.2	5972		72731.3	10163		72722.2	12244		72722.2	16396		72731.3	11781		72722.2	17461		72731.3	11879		72731.3	16900		72731.3	14179
	72736.8	5480		72735.4	9392		72735.4	3387		72736.5	12774		72735.4	5099		72735.4	5368		72735.4	5922		72736.5	10441		72727.4	12147		72727.4	16367		72736.5	11902		72727.4	17491		72736.5	11747		72736.5	17131		72736.5	14007
	72742.1	5373		72740.6	9490		72740.6	3178		72741.8	12437		72740.6	5225		72740.6	5748		72740.6	5894		72741.8	10379		72732.6	12181		72732.6	16347		72741.8	12052		72732.6	17793		72741.8	11693		72741.8	16913		72741.8	13805
	72747.3	5387		72745.8	9434		72745.8	3183		72747	11957		72745.8	5090		72745.8	5568		72745.8	5936		72747	10138		72737.8	11724		72737.8	16528		72747	11797		72737.8	17785		72747	11684		72747	16450		72747	13933
	72752.5	5498		72751.1	9342		72751.1	3209		72752.2	11978		72751.1	5293		72751.1	5429		72751.1	5761		72752.2	9848		72743	11577		72743	16724		72752.2	11972		72743	17423		72752.2	11817		72752.2	16591		72752.2	14168
	72757.7	5480		72756.3	9331		72756.3	3132		72757.5	12248		72756.3	5349		72756.3	5388		72756.3	5932		72757.5	9850		72748.3	11742		72748.3	16962		72757.5	12075		72748.3	17695		72757.5	11648		72757.5	17101		72757.5	14155
	72763	5636		72761.5	9261		72761.5	3147		72762.7	12150		72761.5	5253		72761.5	5333		72761.5	5912		72762.7	9484		72753.5	11682		72753.5	17051		72762.7	12262		72753.5	17718		72762.7	11573		72762.7	17138		72762.7	14193
	72768.2	5812		72766.8	9324		72766.8	3199		72767.9	12106		72766.8	5270		72766.8	5166		72766.8	5979		72767.9	9709		72758.7	11616		72758.7	17052		72767.9	12443		72758.7	17648		72767.9	11783		72767.9	16737		72767.9	13884
	72773.4	5728		72772	9461		72772	3176		72773.1	11766		72772	5198		72772	5018		72772	5905		72773.1	9996		72763.9	11414		72763.9	16730		72773.1	12420		72763.9	17256		72773.1	12164		72773.1	16852		72773.1	13754
	72778.6	5848		72777.2	9391		72777.2	3067		72778.4	11463		72777.2	5074		72777.2	5247		72777.2	5823		72778.4	10160		72769.1	11525		72769.1	16625		72778.4	12287		72769.1	17031		72778.4	11987		72778.4	16882		72778.4	13840
	72783.9	5677		72782.4	9183		72782.4	3104		72783.6	11369		72782.4	5002		72782.4	5336		72782.4	5912		72783.6	9957		72774.3	11527		72774.3	16949		72783.6	12143		72774.3	17302		72783.6	11900		72783.6	16959		72783.6	13755
	72789.1	5607		72787.7	9117		72787.7	3196		72788.8	11502		72787.7	5126		72787.7	5432		72787.7	6021		72788.8	9850		72779.5	11485		72779.5	16854		72788.8	12172		72779.5	17391		72788.8	11997		72788.8	16747		72788.8	13521
	72794.3	5765		72792.9	9337		72792.9	3156		72794	11580		72792.9	5070		72792.9	5640		72792.9	5971		72794	9722		72784.8	11221		72784.8	16598		72794	12052		72784.8	17464		72794	12056		72794	16697		72794	13335
	72799.6	5767		72798.1	9510		72798.1	3147		72799.3	11455		72798.1	5002		72798.1	5546		72798.1	6126		72799.3	9740		72790	11053		72790	16571		72799.3	11717		72790	17546		72799.3	11858		72799.3	16866		72799.3	13196
	72804.8	5720		72803.3	9477		72803.3	3115		72804.5	11472		72803.3	5027		72803.3	5686		72803.3	6499		72804.5	9859		72795.2	11515		72795.2	16559		72804.5	11256		72795.2	17569		72804.5	11536		72804.5	16638		72804.5	13090
	72810	5508		72808.6	9308		72808.6	3333		72809.7	11541		72808.6	5064		72808.6	5656		72808.6	6553		72809.7	9629		72800.4	12137		72800.4	16222		72809.7	11348		72800.4	17543		72809.7	11684		72809.7	16569		72809.7	13367
	72815.3	5391		72813.8	9512		72813.8	3208		72815	11443		72813.8	5162		72813.8	5516		72813.8	6373		72815	9400		72805.6	12406		72805.6	16382		72815	11474		72805.6	17016		72815	11726		72815	16833		72815	13551
	72820.5	5702		72819	9512		72819	3146		72820.2	11458		72819	5214		72819	5528		72819	6000		72820.2	9181		72810.8	12326		72810.8	16429		72820.2	12145		72810.8	17295		72820.2	11419		72820.2	17217		72820.2	13573
	72825.7	5784		72824.3	9389		72824.3	3400		72825.4	11771		72824.3	5128		72824.3	5460		72824.3	5853		72825.4	9303		72816	12475		72816	17022		72825.4	12437		72816	17239		72825.4	11274		72825.4	17303		72825.4	13312
	72830.9	5649		72829.5	9517		72829.5	3363		72830.7	12147		72829.5	5228		72829.5	5553		72829.5	5948		72830.7	9519		72821.3	12296		72821.3	17314		72830.7	12814		72821.3	17776		72830.7	11242		72830.7	17255		72830.7	13621
	72836.2	5630		72834.7	9448		72834.7	3404		72835.9	11973		72834.7	5209		72834.7	5474		72834.7	5888		72835.9	9387		72826.5	12064		72826.5	17302		72835.9	12405		72826.5	17616		72835.9	11583		72835.9	16784		72835.9	13673
	72841.4	5577		72839.9	9462		72839.9	3380		72841.1	12109		72839.9	5160		72839.9	5358		72839.9	5917		72841.1	9319		72831.7	11902		72831.7	16653		72841.1	12527		72831.7	17404		72841.1	11337		72841.1	16474		72841.1	13729
	72846.6	5683		72845.2	9439		72845.2	3243		72846.3	11993		72845.2	5164		72845.2	5360		72845.2	5755		72846.3	9284		72836.9	11929		72836.9	16769		72846.3	12442		72836.9	17702		72846.3	11359		72846.3	16299		72846.3	13736
	72851.9	5638		72850.4	9340		72850.4	3300		72851.6	11917		72850.4	5303		72850.4	5345		72850.4	5988		72851.6	9278		72842.1	11874		72842.1	16397		72851.6	12228		72842.1	18106		72851.6	11343		72851.6	16133		72851.6	13845
	72857.1	5809		72855.6	9305		72855.6	3212		72856.8	11939		72855.6	5357		72855.6	5182		72855.6	5903		72856.8	9375		72847.3	11683		72847.3	16395		72856.8	12102		72847.3	18234		72856.8	11449		72856.8	16330		72856.8	14137
	72862.3	5821		72860.9	9474		72860.9	3207		72862	11947		72860.9	5209		72860.9	5257		72860.9	6000		72862	9654		72852.6	11684		72852.6	16726		72862	12187		72852.6	17797		72862	11466		72862	16096		72862	14005
	72867.6	5774		72866.1	9413		72866.1	3226		72867.3	12165		72866.1	5349		72866.1	5170		72866.1	6342		72867.3	9723		72857.8	11660		72857.8	16801		72867.3	11858		72857.8	17759		72867.3	11616		72867.3	16485		72867.3	13963
	72872.8	5666		72871.3	9425		72871.3	3077		72872.5	12019		72871.3	5240		72871.3	5070		72871.3	6313		72872.5	9991		72863	11560		72863	16566		72872.5	11692		72863	17738		72872.5	11541		72872.5	16908		72872.5	13722
	72878	5400		72876.6	9543		72876.6	3072		72877.7	11689		72876.6	5033		72876.6	5079		72876.6	6134		72877.7	9993		72868.2	11097		72868.2	16721		72877.7	11786		72868.2	17925		72877.7	11313		72877.7	16782		72877.7	13758
	72883.3	5511		72881.8	9479		72881.8	3023		72883	11898		72881.8	5125		72881.8	5171		72881.8	5924		72883	9901		72873.4	11025		72873.4	16387		72883	11934		72873.4	17836		72883	11099		72883	17012		72883	13582
	72888.5	5356		72887	9170		72887	3097		72888.2	12064		72887	5289		72887	5215		72887	6103		72888.2	10065		72878.6	11059		72878.6	16545		72888.2	11812		72878.6	17442		72888.2	11250		72888.2	17194		72888.2	13616
	72893.7	5467		72892.2	9045		72892.2	3171		72893.4	11903		72892.2	5383		72892.2	5225		72892.2	6100		72893.4	9917		72883.9	11569		72883.9	16292		72893.4	11909		72883.9	17367		72893.4	11227		72893.4	16757		72893.4	13750
	72898.9	5675		72897.5	9128		72897.5	3138		72898.7	11847		72897.5	5338		72897.5	5179		72897.5	5996		72898.7	9583		72889.1	11982		72889.1	16021		72898.7	11817		72889.1	17412		72898.7	11317		72898.7	16726		72898.7	13685
	72904.2	5549		72902.7	9124		72902.7	3150		72903.9	11884		72902.7	5460		72902.7	5388		72902.7	5755		72903.9	9378		72894.3	11903		72894.3	16247		72903.9	11707		72894.3	17140		72903.9	11447		72903.9	16969		72903.9	13597
	72909.4	5705		72907.9	9271		72907.9	3139		72909.1	11730		72907.9	5384		72907.9	5192		72907.9	5625		72909.1	9219		72899.5	11970		72899.5	17018		72909.1	11923		72899.5	17109		72909.1	11320		72909.1	17208		72909.1	13565
	72914.6	5656		72913.2	9414		72913.2	3182		72914.4	11666		72913.2	5372		72913.2	5358		72913.2	5697		72914.4	9376		72904.7	11753		72904.7	17151		72914.4	12037		72904.7	17616		72914.4	11280		72914.4	17323		72914.4	13154
	72919.9	5599		72918.4	9370		72918.4	3468		72919.6	11843		72918.4	5473		72918.4	5464		72918.4	5792		72919.6	9396		72909.9	11910		72909.9	16905		72919.6	12058		72909.9	17237		72919.6	11407		72919.6	17375		72919.6	13590
	72925.1	5707		72923.6	9034		72923.6	3392		72924.8	11636		72923.6	5362		72923.6	5252		72923.6	5948		72924.8	9324		72915.2	11806		72915.2	16572		72924.8	12139		72915.2	16763		72924.8	11573		72924.8	16638		72924.8	13586
	72930.3	5806		72928.9	9086		72928.9	3172		72930.1	11701		72928.9	5338		72928.9	5406		72928.9	5930		72930.1	9359		72920.4	11739		72920.4	16526		72930.1	12015		72920.4	17052		72930.1	11447		72930.1	16175		72930.1	13541
	72935.6	5780		72934.1	9088		72934.1	3042		72935.3	11897		72934.1	5247		72934.1	5498		72934.1	5800		72935.3	9447		72925.6	11415		72925.6	16799		72935.3	11788		72925.6	17058		72935.3	10951		72935.3	16462		72935.3	13328
	72940.8	5991		72939.3	8994		72939.3	3105		72940.5	11989		72939.3	5215		72939.3	5507		72939.3	5707		72940.5	9618		72930.8	11396		72930.8	17433		72940.5	11779		72930.8	16929		72940.5	11094		72940.5	16562		72940.5	13193
	72946.1	6290		72944.6	9129		72944.6	3227		72945.8	11725		72944.6	5154		72944.6	5321		72944.6	5769		72945.8	9548		72936	11287		72936	17548		72945.8	11902		72936	17047		72945.8	11001		72945.8	16770		72945.8	13479
	72951.3	6071		72949.8	9115		72949.8	3291		72951	11551		72949.8	5342		72949.8	5647		72949.8	5831		72951	9573		72941.3	11356		72941.3	17084		72951	11888		72941.3	17344		72951	11333		72951	17041		72951	14068
	72956.5	5879		72955	9311		72955	3332		72956.2	11566		72955	5350		72955	5573		72955	5818		72956.2	9730		72946.5	11392		72946.5	16526		72956.2	11695		72946.5	17470		72956.2	11521		72956.2	17151		72956.2	13939
	72961.8	5846		72960.3	9264		72960.3	3364		72961.5	11432		72960.3	5380		72960.3	5555		72960.3	5704		72961.5	9901		72951.7	11579		72951.7	16312		72961.5	11945		72951.7	17464		72961.5	11477		72961.5	17013		72961.5	13838
	72967	6110		72965.5	9091		72965.5	3227		72966.7	11357		72965.5	5337		72965.5	5483		72965.5	5926		72966.7	9871		72956.9	12058		72956.9	16389		72966.7	12055		72956.9	17075		72966.7	11362		72966.7	16766		72966.7	13771
	72972.2	5992		72970.7	9154		72970.7	3247		72971.9	11324		72970.7	5201		72970.7	5474		72970.7	6066		72971.9	9821		72962.1	11706		72962.1	16662		72971.9	12136		72962.1	17093		72971.9	11342		72971.9	16681		72971.9	13863
	72977.5	5931		72976	9131		72976	3351		72977.2	11430		72976	5219		72976	5557		72976	6004		72977.2	9786		72967.4	11518		72967.4	16323		72977.2	12039		72967.4	17016		72977.2	11356		72977.2	16589		72977.2	14040
	72982.7	6144		72981.2	9100		72981.2	3454		72982.4	11367		72981.2	5275		72981.2	5280		72981.2	5695		72982.4	9505		72972.6	11470		72972.6	16293		72982.4	11827		72972.6	17213		72982.4	11078		72982.4	16652		72982.4	14048
	72987.9	6088		72986.4	9163		72986.4	3457		72987.6	11361		72986.4	5354		72986.4	5240		72986.4	5696		72987.6	9635		72977.8	11470		72977.8	16909		72987.6	12187		72977.8	17492		72987.6	11073		72987.6	17002		72987.6	14074
	72993.2	6225		72991.7	9212		72991.7	3446		72992.9	11372		72991.7	5494		72991.7	5244		72991.7	5763		72992.9	9548		72983	11492		72983	17214		72992.9	12154		72983	17539		72992.9	11275		72992.9	17607		72992.9	13901
	72998.4	6079		72996.9	9471		72996.9	3565		72998.1	11854		72996.9	5635		72996.9	5464		72996.9	5556		72998.1	9410		72988.3	11377		72988.3	17370		72998.1	12201		72988.3	17644		72998.1	11423		72998.1	17413		72998.1	13767
	73003.6	5842		73002.1	9426		73002.1	3287		73003.4	11840		73002.1	5674		73002.1	5714		73002.1	5734		73003.4	9740		72993.5	11428		72993.5	17355		73003.4	11997		72993.5	17771		73003.4	11506		73003.4	17012		73003.4	13848
	73008.9	5686		73007.4	9420		73007.4	3233		73008.6	11669		73007.4	5638		73007.4	5668		73007.4	5795		73008.6	9821		72998.7	11578		72998.7	17157		73008.6	12201		72998.7	17608		73008.6	11292		73008.6	16732		73008.6	14235
	73014.1	5751		73012.6	9315		73012.6	3200		73013.8	11850		73012.6	5253		73012.6	5600		73012.6	6089		73013.8	9714		73003.9	11841		73003.9	17012		73013.8	12142		73003.9	17273		73013.8	11235		73013.8	16473		73013.8	14329
	73019.4	5713		73017.9	9396		73017.9	3280		73019.1	11643		73017.9	5108		73017.9	5407		73017.9	6219		73019.1	9895		73009.1	11701		73009.1	16946		73019.1	12415		73009.1	16731		73019.1	11240		73019.1	16729		73019.1	14063
	73024.6	5735		73023.1	9307		73023.1	3227		73024.3	11485		73023.1	5184		73023.1	5307		73023.1	6095		73024.3	9866		73014.4	11636		73014.4	17125		73024.3	12381		73014.4	16819		73024.3	11506		73024.3	16782		73024.3	13742
	73029.8	5837		73028.3	9284		73028.3	3206		73029.5	11623		73028.3	5293		73028.3	5283		73028.3	6049		73029.5	9586		73019.6	11717		73019.6	17048		73029.5	12222		73019.6	17021		73029.5	11832		73029.5	16753		73029.5	13936
	73035.1	5917		73033.6	9114		73033.6	3173		73034.8	11554		73033.6	5216		73033.6	5370		73033.6	5827		73034.8	9439		73024.8	11837		73024.8	16685		73034.8	11872		73024.8	17030		73034.8	11647		73034.8	16470		73034.8	14000
	73040.3	5900		73038.8	9032		73038.8	3131		73040	11465		73038.8	5066		73038.8	5232		73038.8	5802		73040	9554		73030	12109		73030	16754		73040	11952		73030	16938		73040	11700		73040	16765		73040	13811
	73045.5	5931		73044	9264		73044	3333		73045.2	11507		73044	5092		73044	5027		73044	5714		73045.2	9557		73035.3	12069		73035.3	16506		73045.2	12114		73035.3	17341		73045.2	11651		73045.2	16668		73045.2	13790
	73050.8	5788		73049.3	9570		73049.3	3420		73050.5	11324		73049.3	5277		73049.3	4950		73049.3	5780		73050.5	9652		73040.5	11998		73040.5	16615		73050.5	12148		73040.5	17986		73050.5	11534		73050.5	16695		73050.5	13699
	73056	5865		73054.5	9199		73054.5	3286		73055.7	11430		73054.5	5191		73054.5	4879		73054.5	5789		73055.7	9591		73045.7	12120		73045.7	16792		73055.7	12250		73045.7	18121		73055.7	11364		73055.7	16873		73055.7	13593
	73061.3	5828		73059.7	9250		73059.7	3370		73061	11443		73059.7	5345		73059.7	5037		73059.7	5843		73061	9590		73050.9	11760		73050.9	16942		73061	12272		73050.9	17904		73061	11532		73061	16931		73061	13579
	73066.5	5767		73065	9203		73065	3176		73066.2	11744		73065	5558		73065	5290		73065	6040		73066.2	9817		73056.1	11782		73056.1	16900		73066.2	12138		73056.1	17786		73066.2	11625		73066.2	16900		73066.2	13561
	73071.7	5614		73070.2	9268		73070.2	3221		73071.4	11453		73070.2	5554		73070.2	5383		73070.2	6050		73071.4	10134		73061.4	11632		73061.4	16731		73071.4	11895		73061.4	17936		73071.4	11691		73071.4	17046		73071.4	13516
	73077	5449		73075.5	9186		73075.5	3221		73076.7	11277		73075.5	5616		73075.5	5464		73075.5	5982		73076.7	10060		73066.6	11801		73066.6	16639		73076.7	11921		73066.6	18070		73076.7	11684		73076.7	16681		73076.7	13744
	73082.2	5742		73080.7	9730		73080.7	3101		73081.9	11406		73080.7	5531		73080.7	5295		73080.7	6074		73081.9	9993		73071.8	11502		73071.8	16714		73081.9	11736		73071.8	17583		73081.9	11457		73081.9	16986		73081.9	13423
	73087.4	5681		73085.9	9405		73085.9	3145		73087.2	11574		73085.9	5222		73085.9	5307		73085.9	6240		73087.2	9899		73077	11276		73077	16947		73087.2	12006		73077	17367		73087.2	11368		73087.2	16982		73087.2	13350
	73092.7	5633		73091.2	9200		73091.2	3312		73092.4	11621		73091.2	5446		73091.2	5448		73091.2	6077		73092.4	9957		73082.3	11745		73082.3	17276		73092.4	12151		73082.3	17354		73092.4	11940		73092.4	16908		73092.4	13441
	73097.9	5648		73096.4	9291		73096.4	3344		73097.6	11269		73096.4	5337		73096.4	5430		73096.4	5787		73097.6	10209		73087.5	12039		73087.5	17156		73097.6	12127		73087.5	17288		73097.6	11917		73097.6	16480		73097.6	13509
	73103.2	5627		73101.6	9237		73101.6	3374		73102.9	11449		73101.6	5298		73101.6	5389		73101.6	5552		73102.9	10005		73092.7	12047		73092.7	16871		73102.9	12150		73092.7	17401		73102.9	11705		73102.9	16826		73102.9	13308
	73108.4	5650		73106.9	9432		73106.9	3276		73108.1	11732		73106.9	5314		73106.9	5431		73106.9	5475		73108.1	9925		73097.9	11988		73097.9	16604		73108.1	11868		73097.9	17585		73108.1	11519		73108.1	16995		73108.1	13383
	73113.6	5473		73112.1	9528		73112.1	3351		73113.4	11928		73112.1	5450		73112.1	5494		73112.1	5830		73113.4	9735		73103.2	11721		73103.2	16915		73113.4	11871		73103.2	17479		73113.4	11451		73113.4	16617		73113.4	13221
	73118.9	5453		73117.4	9463		73117.4	3335		73118.6	11913		73117.4	5306		73117.4	5470		73117.4	5656		73118.6	9540		73108.4	11295		73108.4	17047		73118.6	11774		73108.4	17425		73118.6	11750		73118.6	16521		73118.6	13282
	73124.1	5663		73122.6	9420		73122.6	3420		73123.8	11613		73122.6	5319		73122.6	5377		73122.6	5724		73123.8	9723		73113.6	11092		73113.6	17216		73123.8	11267		73113.6	17834		73123.8	11919		73123.8	16544		73123.8	13399
	73129.4	5478		73127.8	9405		73127.8	3412		73129.1	11323		73127.8	5355		73127.8	5260		73127.8	6043		73129.1	9870		73118.9	11255		73118.9	17585		73129.1	11483		73118.9	18039		73129.1	11552		73129.1	16401		73129.1	13753
	73134.6	5557		73133.1	9510		73133.1	3332		73134.3	11436		73133.1	5350		73133.1	5208		73133.1	6050		73134.3	10152		73124.1	11438		73124.1	17011		73134.3	11689		73124.1	18240		73134.3	11504		73134.3	16470		73134.3	13951
	73139.9	5550		73138.3	9222		73138.3	3274		73139.6	11620		73138.3	5166		73138.3	5442		73138.3	5993		73139.6	10237		73129.3	11365		73129.3	16970		73139.6	11731		73129.3	18109		73139.6	11390		73139.6	16823		73139.6	14174
	73145.1	5501		73143.6	9239		73143.6	3243		73144.8	12118		73143.6	4927		73143.6	5460		73143.6	6093		73144.8	10599		73134.5	11450		73134.5	16696		73144.8	11612		73134.5	18411		73144.8	11546		73144.8	17104		73144.8	14139
	73150.3	5529		73148.8	9251		73148.8	3413		73150	12210		73148.8	5035		73148.8	5415		73148.8	6021		73150	10657		73139.8	11680		73139.8	16778		73150	11778		73139.8	18257		73150	11561		73150	16851		73150	13869
	73155.6	5498		73154	9230		73154	3237		73155.3	11911		73154	5258		73154	5325		73154	6055		73155.3	10095		73145	11702		73145	16445		73155.3	12067		73145	18084		73155.3	11086		73155.3	16820		73155.3	13769
	73160.8	5363		73159.3	9303		73159.3	3343		73160.5	11921		73159.3	5288		73159.3	5281		73159.3	5870		73160.5	9779		73150.2	11762		73150.2	16485		73160.5	11750		73150.2	17796		73160.5	11101		73160.5	16479		73160.5	13397
	73166.1	5248		73164.5	9401		73164.5	3408		73165.8	11943		73164.5	5259		73164.5	5377		73164.5	5778		73165.8	9682		73155.4	11696		73155.4	16779		73165.8	11602		73155.4	17809		73165.8	11737		73165.8	16443		73165.8	13384
	73171.3	5432		73169.8	9583		73169.8	3156		73171	12163		73169.8	5100		73169.8	5214		73169.8	5667		73171	9270		73160.7	11382		73160.7	16928		73171	11523		73160.7	17683		73171	11775		73171	16507		73171	13614
	73176.5	5408		73175	9355		73175	3023		73176.3	12454		73175	5191		73175	5412		73175	5546		73176.3	9509		73165.9	11508		73165.9	17254		73176.3	11800		73165.9	17637		73176.3	11505		73176.3	16686		73176.3	13900
	73181.8	5532		73180.3	8938		73180.3	3082		73181.5	12328		73180.3	5348		73180.3	5553		73180.3	5530		73181.5	9785		73171.1	11650		73171.1	17136		73181.5	12288		73171.1	17704		73181.5	11286		73181.5	16719		73181.5	13885
	73187	5620		73185.5	9015		73185.5	3143		73186.7	12009		73185.5	5547		73185.5	5560		73185.5	5512		73186.7	10136		73176.4	11751		73176.4	16927		73186.7	12167		73176.4	17762		73186.7	11418		73186.7	17166		73186.7	13929
	73192.3	5593		73190.7	9044		73190.7	3199		73192	11756		73190.7	5423		73190.7	5351		73190.7	5610		73192	9791		73181.6	12071		73181.6	17295		73192	12177		73181.6	17667		73192	11411		73192	17241		73192	13732
	73197.5	5415		73196	9238		73196	3095		73197.2	11823		73196	5241		73196	5174		73196	5809		73197.2	9923		73186.8	12385		73186.8	17495		73197.2	11915		73186.8	17924		73197.2	11794		73197.2	17385		73197.2	13640
	73202.8	5295		73201.2	9500		73201.2	3059		73202.5	11573		73201.2	5156		73201.2	5292		73201.2	5991		73202.5	9937		73192	12322		73192	16971		73202.5	12117		73192	17621		73202.5	11702		73202.5	17616		73202.5	13514
	73208	5707		73206.5	9538		73206.5	3064		73207.7	11360		73206.5	5171		73206.5	5377		73206.5	5996		73207.7	9895		73197.3	11970		73197.3	16892		73207.7	12102		73197.3	17471		73207.7	11564		73207.7	17812		73207.7	13391
	73213.2	5840		73211.7	9465		73211.7	3195		73213	11637		73211.7	5276		73211.7	5574		73211.7	5867		73213	9667		73202.5	11750		73202.5	16848		73213	12136		73202.5	17849		73213	11251		73213	17771		73213	13371
	73218.5	5974		73216.9	9458		73216.9	3216		73218.2	12051		73216.9	5270		73216.9	5795		73216.9	6095		73218.2	9693		73207.7	11832		73207.7	16772		73218.2	12155		73207.7	17840		73218.2	11442		73218.2	17185		73218.2	13540
	73223.7	5746		73222.2	9445		73222.2	3108		73223.4	12316		73222.2	5358		73222.2	5785		73222.2	6310		73223.4	9592		73213	12030		73213	16702		73223.4	11817		73213	17806		73223.4	11465		73223.4	16600		73223.4	13566
	73229	5613		73227.4	9454		73227.4	3144		73228.7	11913		73227.4	5569		73227.4	5603		73227.4	6344		73228.7	9592		73218.2	12029		73218.2	17125		73228.7	11747		73218.2	17846		73228.7	11629		73228.7	16761		73228.7	13677
	73234.2	5989		73232.7	9236		73232.7	3082		73233.9	11877		73232.7	5287		73232.7	5556		73232.7	6126		73233.9	9602		73223.4	11922		73223.4	17003		73233.9	12147		73223.4	17978		73233.9	11608		73233.9	16934		73233.9	13457
	73239.5	5975		73237.9	9199		73237.9	3099		73239.2	11772		73237.9	5307		73237.9	5673		73237.9	5958		73239.2	9529		73228.6	11979		73228.6	16700		73239.2	12504		73228.6	17651		73239.2	11585		73239.2	17158		73239.2	13811
	73244.7	5757		73243.2	9274		73243.2	3206		73244.4	11747		73243.2	5363		73243.2	5602		73243.2	5882		73244.4	9449		73233.9	12265		73233.9	16374		73244.4	12692		73233.9	17620		73244.4	11594		73244.4	17558		73244.4	14050
	73250	5635		73248.4	9231		73248.4	3150		73249.7	12009		73248.4	5399		73248.4	5524		73248.4	5845		73249.7	9402		73239.1	12397		73239.1	16478		73249.7	12594		73239.1	18298		73249.7	11501		73249.7	17375		73249.7	13818
	73255.2	5477		73253.7	9114		73253.7	3165		73254.9	12152		73253.7	5369		73253.7	5436		73253.7	6080		73254.9	9751		73244.3	12082		73244.3	16861		73254.9	12441		73244.3	18376		73254.9	11282		73254.9	17164		73254.9	13799
	73260.5	5393		73258.9	9159		73258.9	3211		73260.2	12073		73258.9	5382		73258.9	5361		73258.9	6196		73260.2	10035		73249.6	11796		73249.6	16926		73260.2	12110		73249.6	18408		73260.2	11108		73260.2	16919		73260.2	13655
	73265.7	5571		73264.1	9374		73264.1	3209		73265.4	12467		73264.1	5241		73264.1	5244		73264.1	5913		73265.4	10538		73254.8	11791		73254.8	16822		73265.4	11848		73254.8	18817		73265.4	11181		73265.4	17223		73265.4	13827
	73270.9	5687		73269.4	9399		73269.4	3330		73270.7	12562		73269.4	5300		73269.4	5013		73269.4	5895		73270.7	10906		73260	11909		73260	17063		73270.7	11654		73260	18986		73270.7	11472		73270.7	17214		73270.7	13711
	73276.2	5607		73274.6	9171		73274.6	3294		73275.9	12461		73274.6	5190		73274.6	4978		73274.6	5823		73275.9	10621		73265.3	11887		73265.3	17451		73275.9	11643		73265.3	18314		73275.9	11574		73275.9	17063		73275.9	13397
	73281.4	5732		73279.9	9217		73279.9	3326		73281.1	12712		73279.9	5311		73279.9	4846		73279.9	5976		73281.1	10035		73270.5	12158		73270.5	17465		73281.1	11871		73270.5	17634		73281.1	11822		73281.1	16545		73281.1	13698
	73286.7	5723		73285.1	9130		73285.1	3290		73286.4	12273		73285.1	5385		73285.1	4952		73285.1	6187		73286.4	9736		73275.7	11696		73275.7	17495		73286.4	11863		73275.7	17256		73286.4	11842		73286.4	16423		73286.4	13618
	73291.9	5811		73290.4	8922		73290.4	3261		73291.6	12047		73290.4	5313		73290.4	5387		73290.4	6232		73291.6	9621		73281	11251		73281	17138		73291.6	12100		73281	17604		73291.6	11844		73291.6	16292		73291.6	14044
	73297.2	5939		73295.6	9130		73295.6	3214		73296.9	11956		73295.6	5167		73295.6	5390		73295.6	6016		73296.9	9575		73286.2	11283		73286.2	16611		73296.9	12258		73286.2	17626		73296.9	11484		73296.9	16485		73296.9	14097
	73302.4	5866		73300.9	9088		73300.9	3117		73302.1	11799		73300.9	5304		73300.9	5707		73300.9	6023		73302.1	9754		73291.4	11285		73291.4	16791		73302.1	11936		73291.4	17618		73302.1	11510		73302.1	17009		73302.1	14150
	73307.7	5815		73306.1	9283		73306.1	3153		73307.4	11702		73306.1	5373		73306.1	5636		73306.1	6069		73307.4	9873		73296.7	11390		73296.7	16864		73307.4	12247		73296.7	17244		73307.4	11637		73307.4	17121		73307.4	14090
	73312.9	5522		73311.4	9118		73311.4	3115		73312.6	11491		73311.4	5434		73311.4	5487		73311.4	6060		73312.6	9636		73301.9	11305		73301.9	16918		73312.6	12369		73301.9	17111		73312.6	11538		73312.6	17065		73312.6	14092
	73318.2	5583		73316.6	9285		73316.6	3128		73317.9	11740		73316.6	5409		73316.6	5246		73316.6	5854		73317.9	9456		73307.1	11259		73307.1	17046		73317.9	12194		73307.1	17253		73317.9	11815		73317.9	17295		73317.9	13905
	73323.4	5653		73321.8	9131		73321.8	3219		73323.1	11361		73321.8	5316		73321.8	5156		73321.8	5804		73323.1	9559		73312.4	11434		73312.4	16993		73323.1	12331		73312.4	17290		73323.1	11731		73323.1	16911		73323.1	13666
	73328.7	5451		73327.1	9130		73327.1	3194		73328.4	11697		73327.1	5174		73327.1	5135		73327.1	6126		73328.4	9635		73317.6	11674		73317.6	16989		73328.4	12377		73317.6	17205		73328.4	11384		73328.4	16565		73328.4	13630
	73333.9	5654		73332.3	9480		73332.3	3157		73333.6	12194		73332.3	5115		73332.3	5134		73332.3	6116		73333.6	9835		73322.8	11782		73322.8	17189		73333.6	12551		73322.8	17194		73333.6	11544		73333.6	16898		73333.6	14011
	73339.2	5679		73337.6	9380		73337.6	3078		73338.9	12363		73337.6	5199		73337.6	5167		73337.6	6176		73338.9	10038		73328.1	11943		73328.1	17271		73338.9	12161		73328.1	17172		73338.9	11558		73338.9	17001		73338.9	13664
	73344.4	5838		73342.8	9415		73342.8	3086		73344.1	12342		73342.8	5222		73342.8	5353		73342.8	6154		73344.1	9980		73333.3	11940		73333.3	17384		73344.1	12362		73333.3	17270		73344.1	11816		73344.1	17279		73344.1	13389
	73349.7	5857		73348.1	9256		73348.1	3149		73349.4	11953		73348.1	5237		73348.1	5290		73348.1	6267		73349.4	10043		73338.5	11715		73338.5	17389		73349.4	12406		73338.5	17522		73349.4	12067		73349.4	17412		73349.4	13693
	73354.9	5866		73353.3	9215		73353.3	3244		73354.6	11959		73353.3	5297		73353.3	5402		73353.3	6153		73354.6	9896		73343.8	11326		73343.8	17092		73354.6	12363		73343.8	17599		73354.6	12045		73354.6	17235		73354.6	13879
	73360.2	5711		73358.6	9235		73358.6	3302		73359.9	12208		73358.6	5379		73358.6	5580		73358.6	6113		73359.9	9722		73349	11342		73349	16902		73359.9	12474		73349	17855		73359.9	11998		73359.9	17156		73359.9	13881
	73365.4	5610		73363.8	9234		73363.8	3361		73365.1	12098		73363.8	5347		73363.8	5662		73363.8	6109		73365.1	9911		73354.2	11525		73354.2	16732		73365.1	12542		73354.2	17509		73365.1	11749		73365.1	16710		73365.1	13983
	73370.6	5640		73369.1	9439		73369.1	3466		73370.4	11825		73369.1	5454		73369.1	5545		73369.1	6146		73370.4	10036		73359.5	11684		73359.5	16480		73370.4	12417		73359.5	17591		73370.4	11644		73370.4	16512		73370.4	13861
	73375.9	5438		73374.3	9298		73374.3	3433		73375.6	11842		73374.3	5316		73374.3	5405		73374.3	6050		73375.6	10170		73364.7	11717		73364.7	16631		73375.6	12424		73364.7	17530		73375.6	11661		73375.6	17376		73375.6	13628
	73381.1	5599		73379.6	9399		73379.6	3404		73380.9	11808		73379.6	5231		73379.6	5526		73379.6	5946		73380.9	10230		73369.9	11874		73369.9	16562		73380.9	12480		73369.9	17629		73380.9	11946		73380.9	17991		73380.9	13656
	73386.4	5618		73384.8	9326		73384.8	3273		73386.1	11754		73384.8	5297		73384.8	5629		73384.8	6038		73386.1	10287		73375.2	11789		73375.2	16633		73386.1	12448		73375.2	17601		73386.1	11916		73386.1	18269		73386.1	13930
	73391.6	5388		73390.1	9284		73390.1	3395		73391.4	11685		73390.1	5303		73390.1	5720		73390.1	6006		73391.4	10130		73380.4	11615		73380.4	16441		73391.4	12432		73380.4	17426		73391.4	11851		73391.4	18087		73391.4	13919
	73396.9	5582		73395.3	9071		73395.3	3372		73396.6	11530		73395.3	5196		73395.3	5634		73395.3	5863		73396.6	10101		73385.6	11444		73385.6	16725		73396.6	12227		73385.6	17634		73396.6	11637		73396.6	17480		73396.6	14310
	73402.2	5649		73400.6	9008		73400.6	3268		73401.9	11805		73400.6	5154		73400.6	5190		73400.6	5856		73401.9	10090		73390.9	11494		73390.9	17192		73401.9	12297		73390.9	17720		73401.9	11355		73401.9	17158		73401.9	14320
	73407.4	5694		73405.8	9181		73405.8	3098		73407.1	12388		73405.8	5317		73405.8	5331		73405.8	5854		73407.1	9965		73396.1	11651		73396.1	17270		73407.1	12478		73396.1	18221		73407.1	11432		73407.1	16946		73407.1	14395
	73412.7	5609		73411.1	9048		73411.1	3050		73412.4	12139		73411.1	5328		73411.1	5426		73411.1	5954		73412.4	10079		73401.3	11517		73401.3	17164		73412.4	12644		73401.3	17810		73412.4	11463		73412.4	16745		73412.4	14147
	73417.9	5622		73416.3	9322		73416.3	2956		73417.6	11688		73416.3	5440		73416.3	5392		73416.3	5937		73417.6	9882		73406.6	11810		73406.6	16997		73417.6	12320		73406.6	17587		73417.6	11644		73417.6	17075		73417.6	13697
	73423.2	5440		73421.6	9348		73421.6	2991		73422.9	11880		73421.6	5381		73421.6	5183		73421.6	5838		73422.9	9749		73411.8	12160		73411.8	17137		73422.9	12401		73411.8	17615		73422.9	11978		73422.9	17338		73422.9	13456
	73428.4	5418		73426.8	9574		73426.8	3104		73428.1	12247		73426.8	5232		73426.8	5191		73426.8	5767		73428.1	9715		73417.1	11965		73417.1	17532		73428.1	12474		73417.1	17701		73428.1	11820		73428.1	17760		73428.1	13134
	73433.7	5555		73432.1	9444		73432.1	3188		73433.4	12485		73432.1	5245		73432.1	5285		73432.1	5631		73433.4	9831		73422.3	12059		73422.3	17940		73433.4	12715		73422.3	17813		73433.4	11542		73433.4	18024		73433.4	13325
	73438.9	5567		73437.3	9270		73437.3	3247		73438.6	12690		73437.3	5457		73437.3	5175		73437.3	5784		73438.6	9591		73427.5	11943		73427.5	18122		73438.6	12739		73427.5	17403		73438.6	11562		73438.6	17858		73438.6	13736
	73444.2	5688		73442.6	9500		73442.6	3178		73443.9	12380		73442.6	5499		73442.6	5177		73442.6	6110		73443.9	9452		73432.8	11912		73432.8	17641		73443.9	12542		73432.8	17458		73443.9	11885		73443.9	17522		73443.9	14054
	73449.4	5459		73447.8	9535		73447.8	3238		73449.1	12108		73447.8	5532		73447.8	5422		73447.8	6231		73449.1	9233		73438	12180		73438	17366		73449.1	12011		73438	17292		73449.1	11632		73449.1	17327		73449.1	14085
	73454.7	5443		73453.1	9314		73453.1	3260		73454.4	11915		73453.1	5337		73453.1	5301		73453.1	6240		73454.4	9253		73443.2	11808		73443.2	16912		73454.4	12250		73443.2	17360		73454.4	11810		73454.4	17266		73454.4	14213
	73459.9	5597		73458.3	9332		73458.3	3327		73459.6	11818		73458.3	5386		73458.3	5379		73458.3	6303		73459.6	9438		73448.5	11846		73448.5	16868		73459.6	12598		73448.5	17656		73459.6	11849		73459.6	17681		73459.6	13946
	73465.2	5484		73463.6	9250		73463.6	3136		73464.9	12281		73463.6	5340		73463.6	5369		73463.6	6457		73464.9	9444		73453.7	11681		73453.7	16781		73464.9	13026		73453.7	17606		73464.9	11816		73464.9	17872		73464.9	13704
	73470.4	5539		73468.8	9149		73468.8	3241		73470.1	12597		73468.8	5356		73468.8	5348		73468.8	6498		73470.1	9522		73459	12092		73459	16215		73470.1	13037		73459	17281		73470.1	11779		73470.1	17750		73470.1	13734
	73475.7	5639		73474.1	9309		73474.1	3435		73475.4	12484		73474.1	5250		73474.1	5167		73474.1	6467		73475.4	9750		73464.2	12041		73464.2	16224		73475.4	12437		73464.2	17532		73475.4	11985		73475.4	17671		73475.4	13655
	73480.9	5776		73479.3	9391		73479.3	3465		73480.6	12230		73479.3	5249		73479.3	5264		73479.3	6443		73480.6	9685		73469.4	12068		73469.4	16576		73480.6	11965		73469.4	17752		73480.6	11704		73480.6	17043		73480.6	13809
	73486.2	5666		73484.6	9155		73484.6	3686		73485.9	12222		73484.6	5060		73484.6	5356		73484.6	6397		73485.9	9632		73474.7	12222		73474.7	16570		73485.9	11712		73474.7	17808		73485.9	11699		73485.9	17017		73485.9	13787
	73491.4	5675		73489.8	9197		73489.8	3557		73491.1	12279		73489.8	5165		73489.8	5355		73489.8	6186		73491.1	9496		73479.9	11730		73479.9	16788		73491.1	11778		73479.9	17673		73491.1	11531		73491.1	17579		73491.1	13921
	73496.7	5600		73495.1	9242		73495.1	3431		73496.4	12516		73495.1	5297		73495.1	5314		73495.1	6004		73496.4	9581		73485.1	11648		73485.1	16988		73496.4	11875		73485.1	17291		73496.4	11637		73496.4	17687		73496.4	13825
	73501.9	5626		73500.3	9181		73500.3	3373		73501.7	12485		73500.3	5477		73500.3	5256		73500.3	5829		73501.7	9541		73490.4	11919		73490.4	17242		73501.7	11741		73490.4	16971		73501.7	11806		73501.7	17430		73501.7	13644
	73507.2	5731		73505.6	9204		73505.6	3417		73506.9	12443		73505.6	5366		73505.6	5272		73505.6	5866		73506.9	9790		73495.6	11927		73495.6	17212		73506.9	11676		73495.6	16986		73506.9	12168		73506.9	17190		73506.9	13452
	73512.5	5623		73510.8	9170		73510.8	3388		73512.2	12235		73510.8	5500		73510.8	5309		73510.8	6054		73512.2	9781		73500.9	11955		73500.9	17190		73512.2	11832		73500.9	17339		73512.2	12048		73512.2	17111		73512.2	13484
	73517.7	5713		73516.1	9185		73516.1	3310		73517.4	11887		73516.1	5540		73516.1	5396		73516.1	6092		73517.4	10427		73506.1	11903		73506.1	16893		73517.4	11749		73506.1	17739		73517.4	12109		73517.4	17192		73517.4	13892
	73523	5618		73521.4	9336		73521.4	3184		73522.7	12115		73521.4	5445		73521.4	5757		73521.4	6107		73522.7	10531		73511.3	11664		73511.3	16462		73522.7	11729		73511.3	17709		73522.7	11894		73522.7	17599		73522.7	13782
	73528.2	5568		73526.6	9474		73526.6	3114		73527.9	12084		73526.6	5210		73526.6	5725		73526.6	6139		73527.9	10666		73516.6	11651		73516.6	16210		73527.9	11808		73516.6	17713		73527.9	11913		73527.9	17745		73527.9	13582
	73533.5	5644		73531.9	9531		73531.9	3117		73533.2	12363		73531.9	5152		73531.9	5676		73531.9	5943		73533.2	10408		73521.8	11524		73521.8	16722		73533.2	12208		73521.8	17977		73533.2	11720		73533.2	17709		73533.2	13581
	73538.7	5491		73537.1	9322		73537.1	3165		73538.4	12119		73537.1	4993		73537.1	5448		73537.1	5842		73538.4	10122		73527.1	11484		73527.1	17150		73538.4	12215		73527.1	18193		73538.4	11731		73538.4	17303		73538.4	13673
	73544	5584		73542.4	9531		73542.4	3333		73543.7	11544		73542.4	5092		73542.4	5287		73542.4	5925		73543.7	9661		73532.3	11513		73532.3	17605		73543.7	12244		73532.3	18291		73543.7	11870		73543.7	17005		73543.7	13659
	73549.2	5587		73547.6	9480		73547.6	3422		73549	11436		73547.6	5282		73547.6	5337		73547.6	5971		73549	9634		73537.6	11588		73537.6	17171		73549	12312		73537.6	18548		73549	11732		73549	16922		73549	13611
	73554.5	5467		73552.9	9468		73552.9	3523		73554.2	11405		73552.9	5248		73552.9	5355		73552.9	6071		73554.2	9715		73542.8	11907		73542.8	16734		73554.2	12493		73542.8	18498		73554.2	11793		73554.2	17159		73554.2	13608
	73559.8	5786		73558.1	9462		73558.1	3284		73559.5	11396		73558.1	5153		73558.1	5350		73558.1	6422		73559.5	9885		73548	11724		73548	17221		73559.5	12652		73548	18071		73559.5	11815		73559.5	17323		73559.5	13801
	73565	5778		73563.4	9250		73563.4	3306		73564.7	11909		73563.4	5368		73563.4	5426		73563.4	6497		73564.7	9760		73553.3	11478		73553.3	17165		73564.7	12434		73553.3	17654		73564.7	11582		73564.7	17737		73564.7	13889
	73570.3	5858		73568.6	9332		73568.6	3240		73570	12209		73568.6	5239		73568.6	5317		73568.6	6173		73570	9637		73558.5	11607		73558.5	16813		73570	12205		73558.5	17601		73570	11495		73570	18030		73570	13734
	73575.5	5595		73573.9	9328		73573.9	3220		73575.2	11933		73573.9	5505		73573.9	5267		73573.9	5969		73575.2	9592		73563.8	11604		73563.8	16683		73575.2	12155		73563.8	17616		73575.2	11591		73575.2	18362		73575.2	13515
	73580.8	5697		73579.2	9409		73579.2	3193		73580.5	12003		73579.2	5409		73579.2	5234		73579.2	5995		73580.5	9836		73569	11602		73569	16746		73580.5	12243		73569	17852		73580.5	11384		73580.5	18219		73580.5	13647
	73586	5556		73584.4	9507		73584.4	3236		73585.7	12036		73584.4	5175		73584.4	5117		73584.4	5956		73585.7	9964		73574.2	11624		73574.2	16440		73585.7	12461		73574.2	17815		73585.7	11435		73585.7	18002		73585.7	13641
	73591.3	5606		73589.7	9520		73589.7	3280		73591	12219		73589.7	5227		73589.7	5228		73589.7	5887		73591	10230		73579.5	11715		73579.5	16243		73591	12353		73579.5	18257		73591	11515		73591	17714		73591	13628
	73596.6	5612		73594.9	9461		73594.9	3213		73596.3	12576		73594.9	5079		73594.9	5395		73594.9	5977		73596.3	9924		73584.7	11755		73584.7	16106		73596.3	12404		73584.7	18264		73596.3	11372		73596.3	17651		73596.3	13708
	73601.8	5504		73600.2	9423		73600.2	3424		73601.5	12467		73600.2	5213		73600.2	5546		73600.2	6013		73601.5	9761		73590	11891		73590	16546		73601.5	12435		73590	18265		73601.5	11585		73601.5	17825		73601.5	13733
	73607.1	5526		73605.4	9380		73605.4	3435		73606.8	12492		73605.4	5285		73605.4	5346		73605.4	5912		73606.8	9719		73595.2	12295		73595.2	17022		73606.8	12448		73595.2	17687		73606.8	11698		73606.8	17442		73606.8	13664
	73612.3	5656		73610.7	9363		73610.7	3310		73612	12132		73610.7	5322		73610.7	5262		73610.7	5975		73612	9888		73600.5	12504		73600.5	17159		73612	12499		73600.5	17436		73612	11735		73612	17569		73612	14012
	73617.6	5503		73616	9309		73616	3286		73617.3	11791		73616	5102		73616	5249		73616	5845		73617.3	9750		73605.7	12181		73605.7	17442		73617.3	12501		73605.7	17550		73617.3	11632		73617.3	17726		73617.3	14089
	73622.8	5552		73621.2	9467		73621.2	3102		73622.6	11682		73621.2	5556		73621.2	5293		73621.2	5790		73622.6	9708		73610.9	12172		73610.9	17196		73622.6	12335		73610.9	17753		73622.6	11553		73622.6	18136		73622.6	14089
	73628.1	5655		73626.5	9239		73626.5	3194		73627.8	11797		73626.5	5747		73626.5	5179		73626.5	5906		73627.8	9483		73616.2	11993		73616.2	17403		73627.8	12402		73616.2	17841		73627.8	11479		73627.8	18145		73627.8	14091
	73633.4	5692		73631.7	9418		73631.7	3395		73633.1	12073		73631.7	5585		73631.7	5358		73631.7	5992		73633.1	9757		73621.4	11693		73621.4	17505		73633.1	12178		73621.4	18582		73633.1	11345		73633.1	18129		73633.1	13789
	73638.6	5559		73637	9369		73637	3360		73638.3	12084		73637	5474		73637	5333		73637	5986		73638.3	9894		73626.7	11861		73626.7	17247		73638.3	12532		73626.7	18891		73638.3	11418		73638.3	17771		73638.3	13610
	73643.9	5609		73642.2	9450		73642.2	3450		73643.6	12192		73642.2	5430		73642.2	5281		73642.2	5918		73643.6	9872		73631.9	12019		73631.9	16955		73643.6	12280		73631.9	18528		73643.6	11608		73643.6	17903		73643.6	13467
	73649.1	5495		73647.5	9261		73647.5	3481		73648.8	12235		73647.5	5585		73647.5	5199		73647.5	5843		73648.8	9880		73637.2	12212		73637.2	16724		73648.8	12402		73637.2	18261		73648.8	11723		73648.8	17991		73648.8	13210
	73654.4	5620		73652.8	9363		73652.8	3431		73654.1	11940		73652.8	5454		73652.8	5349		73652.8	5956		73654.1	10029		73642.4	12288		73642.4	16629		73654.1	12629		73642.4	17752		73654.1	11743		73654.1	17859		73654.1	13974
	73659.7	5775		73658	9386		73658	3454		73659.4	12076		73658	5405		73658	5310		73658	5836		73659.4	10125		73647.7	12105		73647.7	16345		73659.4	12789		73647.7	17401		73659.4	11362		73659.4	17809		73659.4	13855
	73664.9	6043		73663.3	9331		73663.3	3424		73664.6	11761		73663.3	5435		73663.3	5278		73663.3	5676		73664.6	9776		73652.9	11767		73652.9	16466		73664.6	13013		73652.9	17478		73664.6	11206		73664.6	18016		73664.6	13917
	73670.2	6035		73668.5	9155		73668.5	3355		73669.9	11565		73668.5	5273		73668.5	5236		73668.5	5887		73669.9	9997		73658.2	11847		73658.2	16617		73669.9	12732		73658.2	17442		73669.9	11144		73669.9	18180		73669.9	13886
	73675.4	6064		73673.8	9069		73673.8	3194		73675.1	11564		73673.8	5265		73673.8	5305		73673.8	5905		73675.1	10257		73663.4	12212		73663.4	16438		73675.1	12385		73663.4	17369		73675.1	11254		73675.1	17924		73675.1	14173
	73680.7	5936		73679.1	9250		73679.1	3273		73680.4	11787		73679.1	5175		73679.1	5186		73679.1	5941		73680.4	10306		73668.6	12270		73668.6	16491		73680.4	12236		73668.6	17891		73680.4	11459		73680.4	17441		73680.4	14206
	73686	5576		73684.3	9324		73684.3	3340		73685.7	12049		73684.3	5316		73684.3	5329		73684.3	5768		73685.7	10233		73673.9	12279		73673.9	16813		73685.7	12174		73673.9	17769		73685.7	11679		73685.7	17331		73685.7	14328
	73691.2	5534		73689.6	9185		73689.6	3252		73690.9	12186		73689.6	5422		73689.6	5431		73689.6	5674		73690.9	10480		73679.1	12474		73679.1	17452		73690.9	11943		73679.1	17839		73690.9	11417		73690.9	17580		73690.9	14330
	73696.5	5756		73694.8	9239		73694.8	3267		73696.2	12381		73694.8	5578		73694.8	5745		73694.8	5839		73696.2	10589		73684.4	12310		73684.4	17577		73696.2	12253		73684.4	17954		73696.2	11436		73696.2	17524		73696.2	14495
	73701.7	5559		73700.1	9158		73700.1	3266		73701.5	12528		73700.1	5509		73700.1	5723		73700.1	5793		73701.5	10418		73689.6	12174		73689.6	16875		73701.5	12053		73689.6	18039		73701.5	11451		73701.5	17708		73701.5	14452
	73707	5730		73705.4	9193		73705.4	3307		73706.7	12618		73705.4	5418		73705.4	5582		73705.4	5950		73706.7	10383		73694.9	12195		73694.9	16514		73706.7	12226		73694.9	17860		73706.7	11563		73706.7	18102		73706.7	14508
	73712.3	5471		73710.6	9292		73710.6	3353		73712	12646		73710.6	5466		73710.6	5591		73710.6	5935		73712	10015		73700.1	12405		73700.1	16624		73712	11876		73700.1	17428		73712	11316		73712	18234		73712	14002
	73717.5	5380		73715.9	9199		73715.9	3295		73717.2	12758		73715.9	5345		73715.9	5323		73715.9	5957		73717.2	9567		73705.4	12748		73705.4	16671		73717.2	11804		73705.4	17335		73717.2	11341		73717.2	17960		73717.2	14066
	73722.8	5520		73721.1	9034		73721.1	3208		73722.5	12305		73721.1	5419		73721.1	5406		73721.1	6141		73722.5	9535		73710.6	12673		73710.6	17021		73722.5	11640		73710.6	17360		73722.5	11451		73722.5	17831		73722.5	13695
	73728.1	5395		73726.4	9142		73726.4	3250		73727.8	12098		73726.4	5274		73726.4	5281		73726.4	5831		73727.8	10061		73715.9	12606		73715.9	17346		73727.8	11715		73715.9	17596		73727.8	11503		73727.8	18070		73727.8	13231
	73733.3	5428		73731.7	9129		73731.7	3172		73733	12135		73731.7	5358		73731.7	5168		73731.7	5871		73733	10315		73721.1	12462		73721.1	17731		73733	11921		73721.1	17483		73733	11503		73733	17973		73733	13333
	73738.6	5580		73736.9	9181		73736.9	3274		73738.3	12267		73736.9	5491		73736.9	5122		73736.9	5784		73738.3	10549		73726.4	12277		73726.4	17817		73738.3	11871		73726.4	17786		73738.3	11605		73738.3	17682		73738.3	13431
	73743.8	5788		73742.2	9456		73742.2	3279		73743.5	12271		73742.2	5433		73742.2	5244		73742.2	5913		73743.5	10764		73731.6	12209		73731.6	18124		73743.5	12447		73731.6	18114		73743.5	11680		73743.5	17377		73743.5	13783
	73749.1	5729		73747.4	9283		73747.4	3291		73748.8	12151		73747.4	5528		73747.4	5385		73747.4	5894		73748.8	10536		73736.9	12456		73736.9	17946		73748.8	12435		73736.9	18077		73748.8	11491		73748.8	17442		73748.8	13790
	73754.4	5898		73752.7	9195		73752.7	3350		73754.1	12125		73752.7	5510		73752.7	5236		73752.7	6019		73754.1	10376		73742.1	12349		73742.1	17681		73754.1	12371		73742.1	17537		73754.1	11767		73754.1	17832		73754.1	13893
	73759.6	5924		73758	9593		73758	3312		73759.3	11975		73758	5298		73758	5357		73758	6249		73759.3	10031		73747.4	12454		73747.4	17024		73759.3	12070		73747.4	17134		73759.3	11852		73759.3	18126		73759.3	13887
	73764.9	5808		73763.2	9406		73763.2	3282		73764.6	12071		73763.2	5340		73763.2	5312		73763.2	6413		73764.6	9573		73752.6	12596		73752.6	16972		73764.6	12102		73752.6	17190		73764.6	11840		73764.6	18291		73764.6	14213
	73770.2	5661		73768.5	9304		73768.5	3211		73769.9	11744		73768.5	5182		73768.5	5590		73768.5	6332		73769.9	9438		73757.9	12518		73757.9	17198		73769.9	12302		73757.9	17784		73769.9	11795		73769.9	18104		73769.9	14450
	73775.4	5810		73773.8	9101		73773.8	3331		73775.1	11781		73773.8	5176		73773.8	5646		73773.8	6266		73775.1	9518		73763.1	12447		73763.1	17144		73775.1	12960		73763.1	18020		73775.1	12027		73775.1	18053		73775.1	14895
	73780.7	5768		73779	9382		73779	3288		73780.4	12077		73779	5251		73779	5571		73779	6422		73780.4	9697		73768.3	12391		73768.3	16841		73780.4	13054		73768.3	17698		73780.4	11885		73780.4	17816		73780.4	15041
	73786	5629		73784.3	9156		73784.3	3234		73785.7	12342		73784.3	5383		73784.3	5576		73784.3	6293		73785.7	9902		73773.6	12171		73773.6	17129		73785.7	12507		73773.6	17600		73785.7	11576		73785.7	17968		73785.7	14895
	73791.2	5708		73789.5	9410		73789.5	3303		73790.9	12277		73789.5	5504		73789.5	5485		73789.5	6148		73790.9	10080		73778.8	12122		73778.8	17039		73790.9	12061		73778.8	17824		73790.9	11737		73790.9	17950		73790.9	14502
	73796.5	5634		73794.8	9708		73794.8	3361		73796.2	12534		73794.8	5347		73794.8	5497		73794.8	6109		73796.2	10053		73784.1	12359		73784.1	16928		73796.2	12129		73784.1	18110		73796.2	11921		73796.2	17883		73796.2	14220
	73801.7	5736		73800.1	9457		73800.1	3328		73801.5	12578		73800.1	5286		73800.1	5373		73800.1	6218		73801.5	10054		73789.3	12749		73789.3	17072		73801.5	12033		73789.3	18200		73801.5	11730		73801.5	18385		73801.5	13861
	73807	5676		73805.3	9224		73805.3	3314		73806.7	12376		73805.3	5258		73805.3	5395		73805.3	6151		73806.7	10225		73794.6	12796		73794.6	17183		73806.7	12410		73794.6	18020		73806.7	11628		73806.7	18938		73806.7	14027
	73812.3	5597		73810.6	9226		73810.6	3325		73812	11950		73810.6	5196		73810.6	5375		73810.6	6186		73812	10279		73799.8	12881		73799.8	17240		73812	12557		73799.8	17923		73812	11776		73812	18809		73812	14250
	73817.5	5717		73815.9	9418		73815.9	3287		73817.2	12159		73815.9	5201		73815.9	5521		73815.9	5916		73817.2	10372		73805.1	12819		73805.1	17443		73817.2	12362		73805.1	18335		73817.2	11788		73817.2	18292		73817.2	14256
	73822.8	5648		73821.1	9521		73821.1	3423		73822.5	12148		73821.1	5418		73821.1	5542		73821.1	5819		73822.5	10594		73810.4	12718		73810.4	17453		73822.5	12736		73810.4	18517		73822.5	11301		73822.5	17830		73822.5	14082
	73828.1	5608		73826.4	9592		73826.4	3299		73827.8	12406		73826.4	5327		73826.4	5244		73826.4	5891		73827.8	10737		73815.6	12752		73815.6	17416		73827.8	12771		73815.6	18032		73827.8	11448		73827.8	17865		73827.8	14296
	73833.3	5579		73831.7	9776		73831.7	3336		73833	12517		73831.7	5360		73831.7	5277		73831.7	5929		73833	10474		73820.9	12665		73820.9	17293		73833	12302		73820.9	17904		73833	11430		73833	18276		73833	14341
	73838.6	5523		73836.9	9575		73836.9	3242		73838.3	12523		73836.9	5363		73836.9	5061		73836.9	6118		73838.3	10241		73826.1	12337		73826.1	17075		73838.3	12358		73826.1	17624		73838.3	11021		73838.3	17802		73838.3	13957
	73843.9	5340		73842.2	9394		73842.2	3226		73843.6	12327		73842.2	5406		73842.2	5041		73842.2	5892		73843.6	10126		73831.4	12202		73831.4	16878		73843.6	12513		73831.4	17893		73843.6	11345		73843.6	17682		73843.6	13898
	73849.1	5739		73847.5	9155		73847.5	3331		73848.8	12438		73847.5	5403		73847.5	5109		73847.5	5882		73848.8	10158		73836.6	12488		73836.6	17037		73848.8	12840		73836.6	17892		73848.8	11639		73848.8	17529		73848.8	13595
	73854.4	5718		73852.7	9244		73852.7	3288		73854.1	12630		73852.7	5524		73852.7	5144		73852.7	5866		73854.1	10383		73841.9	12467		73841.9	17422		73854.1	12662		73841.9	18520		73854.1	12088		73854.1	17841		73854.1	13656
	73859.7	5715		73858	9244		73858	3286		73859.4	12324		73858	5597		73858	5254		73858	5920		73859.4	10405		73847.1	12462		73847.1	17473		73859.4	12785		73847.1	18536		73859.4	11873		73859.4	17928		73859.4	13561
	73864.9	5722		73863.2	9366		73863.2	3363		73864.6	12370		73863.2	5466		73863.2	5286		73863.2	5783		73864.6	10296		73852.4	12271		73852.4	17256		73864.6	13086		73852.4	18511		73864.6	11835		73864.6	18145		73864.6	13401
	73870.2	5646		73868.5	8977		73868.5	3353		73869.9	12170		73868.5	5485		73868.5	5301		73868.5	5912		73869.9	10001		73857.6	12416		73857.6	17157		73869.9	13327		73857.6	18237		73869.9	11834		73869.9	18733		73869.9	13393
	73875.5	5716		73873.8	9062		73873.8	3452		73875.2	12054		73873.8	5581		73873.8	5161		73873.8	6331		73875.2	9408		73862.9	12241		73862.9	17240		73875.2	12801		73862.9	18234		73875.2	11793		73875.2	19001		73875.2	13555
	73880.7	5665		73879	9192		73879	3478		73880.4	11942		73879	5397		73879	5339		73879	6313		73880.4	9446		73868.1	12405		73868.1	17215		73880.4	12530		73868.1	17969		73880.4	11764		73880.4	18480		73880.4	13832
	73886	5693		73884.3	9182		73884.3	3409		73885.7	12001		73884.3	5242		73884.3	5414		73884.3	6074		73885.7	9328		73873.4	12362		73873.4	17207		73885.7	12276		73873.4	18108		73885.7	11849		73885.7	18026		73885.7	13979
	73891.3	5555		73889.6	9427		73889.6	3494		73891	11885		73889.6	5117		73889.6	5427		73889.6	5973		73891	9525		73878.6	12055		73878.6	16921		73891	12006		73878.6	18279		73891	11940		73891	17949		73891	14007
	73896.5	5629		73894.8	9353		73894.8	3646		73896.3	11582		73894.8	5219		73894.8	5368		73894.8	5992		73896.3	9461		73883.9	11881		73883.9	16991		73896.3	12387		73883.9	18609		73896.3	11855		73896.3	17775		73896.3	13887
	73901.8	5829		73900.1	9267		73900.1	3685		73901.5	11241		73900.1	5136		73900.1	5416		73900.1	5901		73901.5	9791		73889.1	12064		73889.1	17299		73901.5	12135		73889.1	18747		73901.5	11956		73901.5	17421		73901.5	13855
	73907.1	5794		73905.4	9624		73905.4	3587		73906.8	11879		73905.4	5189		73905.4	5142		73905.4	6171		73906.8	9916		73894.4	12230		73894.4	17232		73906.8	12361		73894.4	18722		73906.8	11766		73906.8	17731		73906.8	13907
	73912.4	5845		73910.7	9322		73910.7	3436		73912.1	12028		73910.7	5262		73910.7	5109		73910.7	6124		73912.1	9931		73899.6	11948		73899.6	17322		73912.1	12411		73899.6	18168		73912.1	11475		73912.1	17840		73912.1	14153
	73917.6	5862		73915.9	9146		73915.9	3287		73917.3	11876		73915.9	5377		73915.9	5234		73915.9	6029		73917.3	9895		73904.9	11482		73904.9	17884		73917.3	12392		73904.9	17731		73917.3	11345		73917.3	18475		73917.3	13940
	73922.9	5800		73921.2	9095		73921.2	3439		73922.6	12066		73921.2	5228		73921.2	5399		73921.2	5921		73922.6	9911		73910.2	11330		73910.2	17831		73922.6	12499		73910.2	17382		73922.6	11385		73922.6	18745		73922.6	14363
	73928.2	5898		73926.5	9040		73926.5	3318		73927.9	11914		73926.5	5221		73926.5	5463		73926.5	5946		73927.9	10099		73915.4	11533		73915.4	17797		73927.9	12124		73915.4	17501		73927.9	11235		73927.9	18423		73927.9	14370
	73933.4	5797		73931.7	8881		73931.7	3393		73933.1	11627		73931.7	5260		73931.7	5433		73931.7	6055		73933.1	10032		73920.7	11783		73920.7	17297		73933.1	12192		73920.7	17759		73933.1	11086		73933.1	18320		73933.1	13882
	73938.7	5685		73937	9179		73937	3380		73938.4	11608		73937	5123		73937	5449		73937	6259		73938.4	10304		73925.9	11865		73925.9	17207		73938.4	12453		73925.9	18155		73938.4	11146		73938.4	18736		73938.4	13736
	73944	5707		73942.3	9049		73942.3	3290		73943.7	11906		73942.3	5184		73942.3	5582		73942.3	6190		73943.7	10388		73931.2	11946		73931.2	17403		73943.7	12448		73931.2	18105		73943.7	11359		73943.7	18899		73943.7	13875
	73949.2	5685		73947.5	9077		73947.5	3289		73948.9	12029		73947.5	5187		73947.5	5568		73947.5	6177		73948.9	10570		73936.4	12223		73936.4	17540		73948.9	11998		73936.4	18266		73948.9	11447		73948.9	18511		73948.9	14156
	73954.5	5797		73952.8	9243		73952.8	3151		73954.2	11907		73952.8	5271		73952.8	5375		73952.8	6191		73954.2	10588		73941.7	12233		73941.7	17567		73954.2	12094		73941.7	18541		73954.2	11379		73954.2	17838		73954.2	14314
	73959.8	5776		73958.1	9304		73958.1	3026		73959.5	12044		73958.1	5271		73958.1	5383		73958.1	5780		73959.5	10220		73946.9	11849		73946.9	17420		73959.5	12654		73946.9	18484		73959.5	11543		73959.5	17628		73959.5	14637
	73965.1	5837		73963.3	9120		73963.3	2949		73964.8	12290		73963.3	5428		73963.3	5548		73963.3	5941		73964.8	9966		73952.2	11924		73952.2	17344		73964.8	12523		73952.2	18438		73964.8	11617		73964.8	17170		73964.8	14526
	73970.3	5781		73968.6	9262		73968.6	3032		73970	12134		73968.6	5354		73968.6	5483		73968.6	5889		73970	9823		73957.5	11996		73957.5	16966		73970	12411		73957.5	18369		73970	11440		73970	17206		73970	14131
	73975.6	5865		73973.9	9333		73973.9	2952		73975.3	11935		73973.9	5274		73973.9	5359		73973.9	5739		73975.3	9691		73962.7	11980		73962.7	17361		73975.3	12616		73962.7	18672		73975.3	11559		73975.3	17277		73975.3	14402
	73980.9	5895		73979.1	9501		73979.1	2978		73980.6	11796		73979.1	5267		73979.1	5418		73979.1	5887		73980.6	9768		73968	12207		73968	17194		73980.6	12626		73968	18700		73980.6	11293		73980.6	17825		73980.6	14540
	73986.1	5763		73984.4	9172		73984.4	3091		73985.8	11478		73984.4	5216		73984.4	5234		73984.4	5871		73985.8	9624		73973.2	12105		73973.2	17065		73985.8	12480		73973.2	18474		73985.8	11377		73985.8	17783		73985.8	13933
	73991.4	5560		73989.7	9420		73989.7	3095		73991.1	11440		73989.7	5417		73989.7	5028		73989.7	5873		73991.1	9608		73978.5	11677		73978.5	17382		73991.1	12683		73978.5	18126		73991.1	11570		73991.1	17923		73991.1	14220
	73996.7	5547		73995	9275		73995	3161		73996.4	11609		73995	5602		73995	4938		73995	5868		73996.4	9763		73983.7	11549		73983.7	17495		73996.4	12597		73983.7	17948		73996.4	11495		73996.4	18094		73996.4	14190
	74001.9	5657		74000.2	9215		74000.2	3211		74001.7	11639		74000.2	5551		74000.2	4989		74000.2	5854		74001.7	10222		73989	11442		73989	17353		74001.7	12335		73989	17756		74001.7	11380		74001.7	18216		74001.7	14681
	74007.2	5589		74005.5	9166		74005.5	3386		74006.9	11828		74005.5	5327		74005.5	5154		74005.5	5896		74006.9	10378		73994.2	11699		73994.2	17227		74006.9	12594		73994.2	17992		74006.9	11512		74006.9	18125		74006.9	14815
	74012.5	5466		74010.8	9091		74010.8	3331		74012.2	11945		74010.8	5337		74010.8	5238		74010.8	6017		74012.2	10424		73999.5	11935		73999.5	17165		74012.2	12741		73999.5	18577		74012.2	11688		74012.2	18346		74012.2	14546
	74017.8	5547		74016	9204		74016	3217		74017.5	12267		74016	5226		74016	5416		74016	5996		74017.5	10283		74004.8	12266		74004.8	17002		74017.5	12746		74004.8	18892		74017.5	11698		74017.5	18374		74017.5	14512
	74023	5622		74021.3	9161		74021.3	3195		74022.7	12273		74021.3	5152		74021.3	5272		74021.3	5811		74022.7	10259		74010	12368		74010	17181		74022.7	13223		74010	18893		74022.7	11972		74022.7	17976		74022.7	14325
	74028.3	5491		74026.6	9313		74026.6	3092		74028	12260		74026.6	5242		74026.6	5328		74026.6	5856		74028	10258		74015.3	12261		74015.3	17005		74028	13030		74015.3	18792		74028	12359		74028	18400		74028	14111
	74033.6	5419		74031.9	9287		74031.9	3138		74033.3	12192		74031.9	5377		74031.9	5420		74031.9	5964		74033.3	10233		74020.5	12090		74020.5	17163		74033.3	12648		74020.5	18516		74033.3	12015		74033.3	18301		74033.3	14036
	74038.9	5411		74037.1	9168		74037.1	3158		74038.6	12115		74037.1	5542		74037.1	5352		74037.1	6063		74038.6	10232		74025.8	11969		74025.8	17495		74038.6	12691		74025.8	18485		74038.6	12040		74038.6	18344		74038.6	14150
	74044.1	5300		74042.4	9085		74042.4	3169		74043.8	11938		74042.4	5617		74042.4	5277		74042.4	6039		74043.8	10311		74031.1	12049		74031.1	17534		74043.8	13057		74031.1	18921		74043.8	11768		74043.8	18398		74043.8	14034
	74049.4	5440		74047.7	9058		74047.7	3196		74049.1	12236		74047.7	5430		74047.7	5004		74047.7	6053		74049.1	10218		74036.3	12326		74036.3	17103		74049.1	12735		74036.3	19119		74049.1	11700		74049.1	18671		74049.1	14164
	74054.7	5559		74052.9	9057		74052.9	3293		74054.4	12038		74052.9	5183		74052.9	4998		74052.9	6097		74054.4	10102		74041.6	12928		74041.6	17153		74054.4	12616		74041.6	18862		74054.4	11746		74054.4	18607		74054.4	13868
	74060	5589		74058.2	9008		74058.2	3090		74059.7	12351		74058.2	5325		74058.2	5046		74058.2	6175		74059.7	9735		74046.8	12835		74046.8	17412		74059.7	12499		74046.8	18642		74059.7	11572		74059.7	18802		74059.7	13968
	74065.2	5627		74063.5	9046		74063.5	2966		74064.9	11932		74063.5	5328		74063.5	5178		74063.5	6185		74064.9	9492		74052.1	12918		74052.1	17592		74064.9	12382		74052.1	18614		74064.9	11701		74064.9	18997		74064.9	14457
	74070.5	5576		74068.8	8973		74068.8	3150		74070.2	11792		74068.8	5414		74068.8	5368		74068.8	6199		74070.2	9301		74057.4	13011		74057.4	17542		74070.2	12299		74057.4	18310		74070.2	11927		74070.2	18945		74070.2	14692
	74075.8	5615		74074	8970		74074	3282		74075.5	11910		74074	5301		74074	5372		74074	6141		74075.5	9406		74062.6	13237		74062.6	17107		74075.5	12130		74062.6	18612		74075.5	12074		74075.5	18931		74075.5	14279
	74081.1	5525		74079.3	8922		74079.3	3221		74080.8	11941		74079.3	5313		74079.3	5505		74079.3	5996		74080.8	9414		74067.9	13041		74067.9	17125		74080.8	12126		74067.9	18141		74080.8	12456		74080.8	18633		74080.8	14547
	74086.3	5556		74084.6	9007		74084.6	3227		74086	12074		74084.6	5325		74084.6	5649		74084.6	6080		74086	9253		74073.1	12839		74073.1	17269		74086	12314		74073.1	18076		74086	12181		74086	18655		74086	14808
	74091.6	5585		74089.9	9379		74089.9	3177		74091.3	11508		74089.9	5316		74089.9	5655		74089.9	6281		74091.3	9483		74078.4	12670		74078.4	17243		74091.3	12172		74078.4	18689		74091.3	11528		74091.3	18554		74091.3	14601
	74096.9	5625		74095.1	9448		74095.1	3259		74096.6	11723		74095.1	5228		74095.1	5504		74095.1	6184		74096.6	9488		74083.7	12555		74083.7	17210		74096.6	12008		74083.7	17963		74096.6	11457		74096.6	18567		74096.6	14461
	74102.2	5649		74100.4	9276		74100.4	3232		74101.9	12122		74100.4	5518		74100.4	5409		74100.4	6036		74101.9	9492		74088.9	12668		74088.9	17229		74101.9	12259		74088.9	17721		74101.9	11389		74101.9	18183		74101.9	14332
	74107.4	5526		74105.7	9460		74105.7	3279		74107.1	12306		74105.7	5502		74105.7	5378		74105.7	6038		74107.1	9706		74094.2	12585		74094.2	17399		74107.1	12916		74094.2	17524		74107.1	11245		74107.1	18245		74107.1	13910
	74112.7	5413		74111	9380		74111	3258		74112.4	12381		74111	5424		74111	5340		74111	5893		74112.4	9723		74099.4	12826		74099.4	16964		74112.4	13003		74099.4	17261		74112.4	11447		74112.4	18027		74112.4	13702
	74118	5473		74116.2	9251		74116.2	3239		74117.7	12057		74116.2	5322		74116.2	5230		74116.2	5744		74117.7	9728		74104.7	12546		74104.7	17313		74117.7	12766		74104.7	17195		74117.7	11352		74117.7	17901		74117.7	13914
	74123.3	5513		74121.5	9561		74121.5	3327		74123	12155		74121.5	5480		74121.5	5079		74121.5	5732		74123	10060		74110	12512		74110	17370		74123	12607		74110	17313		74123	11163		74123	18256		74123	14239
	74128.5	5586		74126.8	9511		74126.8	3471		74128.2	12043		74126.8	5526		74126.8	5145		74126.8	5926		74128.2	10349		74115.2	12722		74115.2	17491		74128.2	12466		74115.2	17936		74128.2	11390		74128.2	18487		74128.2	14163
	74133.8	5724		74132.1	9369		74132.1	3540		74133.5	11814		74132.1	5320		74132.1	4993		74132.1	6042		74133.5	10591		74120.5	12775		74120.5	17600		74133.5	12271		74120.5	17842		74133.5	11569		74133.5	17844		74133.5	14235
	74139.1	5695		74137.3	9206		74137.3	3472		74138.8	11937		74137.3	5207		74137.3	5065		74137.3	6068		74138.8	10553		74125.7	12555		74125.7	17466		74138.8	12334		74125.7	17506		74138.8	11467		74138.8	18014		74138.8	14068
	74144.4	5551		74142.6	9310		74142.6	3293		74144.1	12175		74142.6	5287		74142.6	5166		74142.6	5997		74144.1	10222		74131	12654		74131	17553		74144.1	12537		74131	17704		74144.1	11065		74144.1	18237		74144.1	14245
	74149.6	5694		74147.9	9199		74147.9	3166		74149.3	12353		74147.9	5333		74147.9	5080		74147.9	6012		74149.3	10254		74136.3	12906		74136.3	17308		74149.3	12773		74136.3	17868		74149.3	11157		74149.3	18233		74149.3	14128
	74154.9	5660		74153.2	9210		74153.2	3301		74154.6	11817		74153.2	5259		74153.2	5249		74153.2	5849		74154.6	10073		74141.5	12721		74141.5	17748		74154.6	13045		74141.5	17593		74154.6	11562		74154.6	17886		74154.6	14324
	74160.2	5739		74158.4	9400		74158.4	3314		74159.9	11781		74158.4	5323		74158.4	5164		74158.4	5977		74159.9	10208		74146.8	12304		74146.8	17978		74159.9	12580		74146.8	17934		74159.9	12019		74159.9	17681		74159.9	14046
	74165.5	5700		74163.7	9524		74163.7	3340		74165.2	12203		74163.7	5269		74163.7	5117		74163.7	5997		74165.2	10299		74152.1	12705		74152.1	18029		74165.2	12229		74152.1	18345		74165.2	11907		74165.2	17758		74165.2	14123
	74170.8	5803		74169	9483		74169	3397		74170.5	11945		74169	5063		74169	5025		74169	5806		74170.5	10629		74157.3	12571		74157.3	17479		74170.5	12394		74157.3	18665		74170.5	12270		74170.5	18481		74170.5	13984
	74176	5686		74174.3	9568		74174.3	3291		74175.7	11749		74174.3	5131		74174.3	5220		74174.3	5695		74175.7	10404		74162.6	12540		74162.6	17378		74175.7	12269		74162.6	18350		74175.7	12336		74175.7	18727		74175.7	14346
	74181.3	5803		74179.5	9363		74179.5	3513		74181	11814		74179.5	5132		74179.5	5321		74179.5	5747		74181	10055		74167.8	12917		74167.8	17156		74181	12359		74167.8	18326		74181	12347		74181	18804		74181	14358
	74186.6	5690		74184.8	9216		74184.8	3392		74186.3	11825		74184.8	5207		74184.8	5271		74184.8	5769		74186.3	10036		74173.1	12989		74173.1	17444		74186.3	12251		74173.1	18561		74186.3	11950		74186.3	18663		74186.3	14244
	74191.9	5591		74190.1	9355		74190.1	3436		74191.6	11943		74190.1	5201		74190.1	5105		74190.1	5663		74191.6	10084		74178.4	13039		74178.4	17468		74191.6	12075		74178.4	18393		74191.6	11782		74191.6	18645		74191.6	14110
	74197.1	5588		74195.4	9222		74195.4	3441		74196.9	11849		74195.4	5234		74195.4	4989		74195.4	5680		74196.9	9985		74183.6	12572		74183.6	17781		74196.9	12264		74183.6	18226		74196.9	11734		74196.9	18537		74196.9	14171
	74202.4	5562		74200.7	9508		74200.7	3390		74202.1	11868		74200.7	5239		74200.7	5128		74200.7	5540		74202.1	9882		74188.9	12687		74188.9	18435		74202.1	12360		74188.9	18416		74202.1	11697		74202.1	18497		74202.1	13924
	74207.7	5446		74205.9	9379		74205.9	3269		74207.4	11898		74205.9	5484		74205.9	5405		74205.9	5605		74207.4	10392		74194.2	12946		74194.2	18676		74207.4	12464		74194.2	18178		74207.4	11694		74207.4	18303		74207.4	14118
	74213	5319		74211.2	9258		74211.2	3234		74212.7	12061		74211.2	5592		74211.2	5352		74211.2	5765		74212.7	10424		74199.4	13187		74199.4	18436		74212.7	12258		74199.4	18175		74212.7	12043		74212.7	18274		74212.7	14315
	74218.3	5460		74216.5	9452		74216.5	3260		74218	12192		74216.5	5587		74216.5	5520		74216.5	5625		74218	10247		74204.7	13337		74204.7	18039		74218	12656		74204.7	18208		74218	12074		74218	18568		74218	13902
	74223.5	5462		74221.8	9265		74221.8	3329		74223.2	12286		74221.8	5504		74221.8	5436		74221.8	5729		74223.2	9904		74210	13152		74210	18306		74223.2	12873		74210	18019		74223.2	12188		74223.2	18801		74223.2	14096
	74228.8	5577		74227.1	9246		74227.1	3389		74228.5	12195		74227.1	5484		74227.1	5412		74227.1	5766		74228.5	9729		74215.2	13107		74215.2	18239		74228.5	12512		74215.2	18458		74228.5	11923		74228.5	18827		74228.5	14048
	74234.1	5616		74232.3	9332		74232.3	3318		74233.8	12087		74232.3	5386		74232.3	5202		74232.3	5909		74233.8	9738		74220.5	12796		74220.5	17829		74233.8	12860		74220.5	18454		74233.8	11848		74233.8	19012		74233.8	14092
	74239.4	5701		74237.6	9351		74237.6	3116		74239.1	11683		74237.6	5438		74237.6	5200		74237.6	6025		74239.1	9938		74225.8	12488		74225.8	17302		74239.1	12840		74225.8	18117		74239.1	11862		74239.1	19092		74239.1	14098
	74244.7	5676		74242.9	9505		74242.9	3285		74244.4	11324		74242.9	5381		74242.9	5434		74242.9	6013		74244.4	10062		74231	12734		74231	17316		74244.4	12795		74231	18220		74244.4	11708		74244.4	19109		74244.4	13916
	74249.9	5676		74248.2	9268		74248.2	3424		74249.6	11615		74248.2	5261		74248.2	5600		74248.2	5975		74249.6	10020		74236.3	12627		74236.3	17619		74249.6	12829		74236.3	18314		74249.6	11719		74249.6	19175		74249.6	13317
	74255.2	5676		74253.4	9192		74253.4	3400		74254.9	12034		74253.4	5463		74253.4	5652		74253.4	5918		74254.9	10043		74241.6	12306		74241.6	18465		74254.9	12674		74241.6	18348		74254.9	11846		74254.9	19118		74254.9	13557
	74260.5	5733		74258.7	9592		74258.7	3279		74260.2	11784		74258.7	5685		74258.7	5439		74258.7	5683		74260.2	9952		74246.8	12252		74246.8	18201		74260.2	12697		74246.8	18001		74260.2	11852		74260.2	18866		74260.2	14008
	74265.8	5751		74264	9322		74264	3190		74265.5	11613		74264	5461		74264	5322		74264	5576		74265.5	9940		74252.1	12374		74252.1	18253		74265.5	12724		74252.1	17641		74265.5	11628		74265.5	19369		74265.5	14170
	74271.1	5661		74269.3	9361		74269.3	3149		74270.8	11628		74269.3	5463		74269.3	5183		74269.3	5686		74270.8	10067		74257.4	12459		74257.4	18120		74270.8	12635		74257.4	17508		74270.8	11595		74270.8	19084		74270.8	14529
	74276.4	5557		74274.6	9572		74274.6	3246		74276.1	11595		74274.6	5438		74274.6	5307		74274.6	5691		74276.1	10024		74262.6	12270		74262.6	17826		74276.1	12576		74262.6	17675		74276.1	11609		74276.1	19000		74276.1	14850
	74281.6	5592		74279.9	9330		74279.9	3174		74281.3	11842		74279.9	5282		74279.9	5316		74279.9	5635		74281.3	10032		74267.9	12115		74267.9	17639		74281.3	12748		74267.9	17871		74281.3	11827		74281.3	19028		74281.3	14764
	74286.9	5395		74285.1	9439		74285.1	3272		74286.6	11768		74285.1	5376		74285.1	5366		74285.1	5651		74286.6	10528		74273.2	12566		74273.2	17544		74286.6	12591		74273.2	18128		74286.6	11595		74286.6	19001		74286.6	14692
	74292.2	5438		74290.4	9420		74290.4	3296		74291.9	11676		74290.4	5358		74290.4	5475		74290.4	5634		74291.9	10474		74278.4	12540		74278.4	17867		74291.9	12634		74278.4	18306		74291.9	11549		74291.9	19210		74291.9	14273
	74297.5	5372		74295.7	9383		74295.7	3230		74297.2	11745		74295.7	5310		74295.7	5355		74295.7	5733		74297.2	10625		74283.7	12403		74283.7	17880		74297.2	12833		74283.7	18305		74297.2	11769		74297.2	19245		74297.2	14124
	74302.8	5503		74301	9423		74301	3350		74302.5	11775		74301	5336		74301	5361		74301	5691		74302.5	10371		74289	12540		74289	17495		74302.5	13001		74289	18329		74302.5	11863		74302.5	19086		74302.5	14016
	74308	5658		74306.3	9295		74306.3	3266		74307.8	11884		74306.3	5386		74306.3	5414		74306.3	5645		74307.8	10443		74294.2	12733		74294.2	17405		74307.8	12798		74294.2	18234		74307.8	11751		74307.8	18783		74307.8	14172
	74313.3	5715		74311.5	9263		74311.5	3305		74313	11726		74311.5	5206		74311.5	5358		74311.5	5639		74313	10376		74299.5	12749		74299.5	17436		74313	12528		74299.5	17935		74313	11980		74313	18914		74313	13740
	74318.6	5748		74316.8	9250		74316.8	3131		74318.3	11907		74316.8	5229		74316.8	5486		74316.8	5799		74318.3	10067		74304.8	13004		74304.8	17766		74318.3	12384		74304.8	17559		74318.3	11866		74318.3	18887		74318.3	13471
	74323.9	5594		74322.1	9304		74322.1	2983		74323.6	11893		74322.1	5247		74322.1	5367		74322.1	5854		74323.6	9711		74310	12867		74310	18294		74323.6	12479		74310	17601		74323.6	11866		74323.6	19107		74323.6	13323
	74329.2	5472		74327.4	9329		74327.4	3041		74328.9	11835		74327.4	5246		74327.4	5387		74327.4	5863		74328.9	9598		74315.3	12656		74315.3	18226		74328.9	12595		74315.3	18220		74328.9	11687		74328.9	19717		74328.9	14018
	74334.5	5636		74332.7	9414		74332.7	3180		74334.2	11953		74332.7	5195		74332.7	5382		74332.7	5999		74334.2	9699		74320.6	12633		74320.6	17743		74334.2	12680		74320.6	18477		74334.2	11737		74334.2	19607		74334.2	14329
	74339.7	5436		74338	9374		74338	3311		74339.5	12125		74338	5362		74338	5455		74338	5752		74339.5	10095		74325.8	12912		74325.8	17647		74339.5	12726		74325.8	18513		74339.5	11821		74339.5	19452		74339.5	14555
	74345	5436		74343.2	9358		74343.2	3342		74344.7	11804		74343.2	5385		74343.2	5250		74343.2	5855		74344.7	10016		74331.1	12858		74331.1	17890		74344.7	12975		74331.1	18266		74344.7	11813		74344.7	19329		74344.7	14190
	74350.3	5513		74348.5	9315		74348.5	3348		74350	11706		74348.5	5509		74348.5	5137		74348.5	5702		74350	10159		74336.4	12748		74336.4	18059		74350	12883		74336.4	18261		74350	11848		74350	19181		74350	13805
	74355.6	5862		74353.8	9360		74353.8	3254		74355.3	11905		74353.8	5456		74353.8	5327		74353.8	5867		74355.3	10255		74341.6	12333		74341.6	18227		74355.3	12730		74341.6	18239		74355.3	11822		74355.3	18882		74355.3	13593
	74360.9	5800		74359.1	9589		74359.1	3044		74360.6	12068		74359.1	5410		74359.1	5514		74359.1	5805		74360.6	10387		74346.9	12165		74346.9	18033		74360.6	12652		74346.9	18272		74360.6	11910		74360.6	18590		74360.6	13708
	74366.2	5689		74364.4	9455		74364.4	3032		74365.9	12121		74364.4	5415		74364.4	5444		74364.4	6073		74365.9	10107		74352.2	12263		74352.2	17722		74365.9	12699		74352.2	18433		74365.9	11811		74365.9	18725		74365.9	14104
	74371.5	5370		74369.7	9298		74369.7	3151		74371.2	12044		74369.7	5338		74369.7	5510		74369.7	6139		74371.2	10191		74357.5	12298		74357.5	17764		74371.2	12608		74357.5	17962		74371.2	11571		74371.2	18519		74371.2	14184
	74376.7	5362		74374.9	9176		74374.9	3226		74376.4	12152		74374.9	5252		74374.9	5407		74374.9	5980		74376.4	10151		74362.7	13037		74362.7	17752		74376.4	12598		74362.7	17843		74376.4	11560		74376.4	18253		74376.4	14251
	74382	5525		74380.2	9044		74380.2	3205		74381.7	12238		74380.2	5355		74380.2	5330		74380.2	5840		74381.7	10295		74368	13220		74368	17636		74381.7	12444		74368	18130		74381.7	11803		74381.7	18709		74381.7	14060
	74387.3	5481		74385.5	8897		74385.5	3132		74387	12027		74385.5	5575		74385.5	5401		74385.5	5826		74387	10419		74373.3	13223		74373.3	17828		74387	12610		74373.3	18700		74387	11823		74387	18874		74387	14476
	74392.6	5403		74390.8	9137		74390.8	3211		74392.3	11800		74390.8	5476		74390.8	5370		74390.8	5884		74392.3	10823		74378.5	12759		74378.5	17961		74392.3	12926		74378.5	19143		74392.3	11433		74392.3	18820		74392.3	14407
	74397.9	5661		74396.1	9226		74396.1	3273		74397.6	11871		74396.1	5367		74396.1	5462		74396.1	5940		74397.6	10982		74383.8	12612		74383.8	18091		74397.6	13287		74383.8	18855		74397.6	11460		74397.6	18582		74397.6	14367
	74403.2	5699		74401.4	9191		74401.4	3184		74402.9	12177		74401.4	5316		74401.4	5350		74401.4	6090		74402.9	10803		74389.1	12599		74389.1	17994		74402.9	13243		74389.1	18760		74402.9	11986		74402.9	18770		74402.9	14316
	74408.5	5612		74406.6	9225		74406.6	3243		74408.2	12134		74406.6	5207		74406.6	5382		74406.6	6011		74408.2	10579		74394.4	12631		74394.4	17896		74408.2	13205		74394.4	18361		74408.2	11619		74408.2	19198		74408.2	14042
	74413.7	5656		74411.9	9137		74411.9	3414		74413.4	12154		74411.9	5265		74411.9	5356		74411.9	6072		74413.4	10372		74399.6	12398		74399.6	17564		74413.4	13017		74399.6	18419		74413.4	11607		74413.4	18708		74413.4	13931
	74419	5571		74417.2	9128		74417.2	3519		74418.7	12372		74417.2	5243		74417.2	5409		74417.2	6169		74418.7	10181		74404.9	12615		74404.9	17461		74418.7	13065		74404.9	18407		74418.7	11462		74418.7	19248		74418.7	14167
	74424.3	5614		74422.5	9021		74422.5	3550		74424	12522		74422.5	5216		74422.5	5323		74422.5	6440		74424	10131		74410.2	12717		74410.2	17675		74424	12801		74410.2	18605		74424	11844		74424	19127		74424	14287
	74429.6	5531		74427.8	9201		74427.8	3562		74429.3	12414		74427.8	5314		74427.8	5287		74427.8	6212		74429.3	9845		74415.4	12712		74415.4	17994		74429.3	13003		74415.4	18617		74429.3	12032		74429.3	18677		74429.3	14661
	74434.9	5556		74433.1	9002		74433.1	3569		74434.6	12213		74433.1	5376		74433.1	5209		74433.1	6304		74434.6	9933		74420.7	12419		74420.7	17886		74434.6	12613		74420.7	18409		74434.6	11994		74434.6	19112		74434.6	14357
	74440.2	5552		74438.4	9258		74438.4	3476		74439.9	11959		74438.4	5520		74438.4	5331		74438.4	6106		74439.9	9989		74426	12419		74426	17735		74439.9	12660		74426	18547		74439.9	11888		74439.9	19341		74439.9	14162
	74445.5	5570		74443.6	9039		74443.6	3372		74445.2	11849		74443.6	5453		74443.6	5432		74443.6	6110		74445.2	10163		74431.3	12709		74431.3	17320		74445.2	12817		74431.3	18815		74445.2	11809		74445.2	19043		74445.2	14160
	74450.8	5624		74448.9	9174		74448.9	3215		74450.5	12013		74448.9	5513		74448.9	5340		74448.9	6464		74450.5	10304		74436.5	12749		74436.5	17080		74450.5	12648		74436.5	18812		74450.5	11633		74450.5	19174		74450.5	14182
	74456	5649		74454.2	9190		74454.2	3122		74455.7	12126		74454.2	5625		74454.2	5371		74454.2	6585		74455.7	10176		74441.8	12773		74441.8	17135		74455.7	12761		74441.8	18663		74455.7	11489		74455.7	19401		74455.7	14108
	74461.3	5724		74459.5	9241		74459.5	3117		74461	12117		74459.5	5530		74459.5	5426		74459.5	6340		74461	9966		74447.1	12482		74447.1	17323		74461	12618		74447.1	18843		74461	11359		74461	19565		74461	14046
	74466.6	5910		74464.8	9347		74464.8	3266		74466.3	12397		74464.8	5420		74464.8	5504		74464.8	6158		74466.3	10120		74452.4	12237		74452.4	17325		74466.3	12586		74452.4	18851		74466.3	11282		74466.3	19245		74466.3	14606
	74471.9	5887		74470.1	9277		74470.1	3343		74471.6	12898		74470.1	5430		74470.1	5277		74470.1	6246		74471.6	10003		74457.6	12147		74457.6	17465		74471.6	12682		74457.6	18958		74471.6	11309		74471.6	19088		74471.6	14940
	74477.2	5598		74475.4	9212		74475.4	3415		74476.9	12745		74475.4	5416		74475.4	5223		74475.4	6163		74476.9	10007		74462.9	12131		74462.9	17831		74476.9	12598		74462.9	18759		74476.9	11614		74476.9	19363		74476.9	14791
	74482.5	5617		74480.7	9173		74480.7	3406		74482.2	12295		74480.7	5451		74480.7	5363		74480.7	6150		74482.2	10089		74468.2	11988		74468.2	17978		74482.2	12783		74468.2	18710		74482.2	11995		74482.2	19109		74482.2	14900
	74487.8	5751		74485.9	9419		74485.9	3364		74487.5	12110		74485.9	5646		74485.9	5618		74485.9	6129		74487.5	10308		74473.5	12272		74473.5	17805		74487.5	12979		74473.5	18554		74487.5	11915		74487.5	18904		74487.5	14468
	74493.1	5802		74491.2	9330		74491.2	3309		74492.8	12236		74491.2	5820		74491.2	5611		74491.2	5887		74492.8	10407		74478.7	12528		74478.7	18090		74492.8	12673		74478.7	18708		74492.8	11729		74492.8	19653		74492.8	14549
	74498.4	5942		74496.5	9372		74496.5	3301		74498.1	12197		74496.5	5823		74496.5	5580		74496.5	5840		74498.1	9998		74484	12554		74484	18184		74498.1	12943		74484	18580		74498.1	11839		74498.1	19432		74498.1	14081
	74503.6	5864		74501.8	9523		74501.8	3207		74503.3	12269		74501.8	5514		74501.8	5426		74501.8	5802		74503.3	10036		74489.3	12731		74489.3	18146		74503.3	12835		74489.3	18504		74503.3	12351		74503.3	19089		74503.3	14147
	74508.9	5913		74507.1	9555		74507.1	3094		74508.6	12057		74507.1	5483		74507.1	5496		74507.1	5710		74508.6	10231		74494.6	12817		74494.6	17826		74508.6	12601		74494.6	18727		74508.6	12241		74508.6	18737		74508.6	13909
	74514.2	5816		74512.4	9468		74512.4	3216		74513.9	11968		74512.4	5368		74512.4	5418		74512.4	5839		74513.9	10224		74499.8	13043		74499.8	17857		74513.9	12630		74499.8	18987		74513.9	11917		74513.9	19140		74513.9	13901
	74519.5	5924		74517.7	9391		74517.7	3295		74519.2	12061		74517.7	5480		74517.7	5594		74517.7	5866		74519.2	9999		74505.1	12773		74505.1	17783		74519.2	13010		74505.1	18757		74519.2	11847		74519.2	19290		74519.2	14154
	74524.8	5817		74523	9515		74523	3486		74524.5	12000		74523	5297		74523	5917		74523	5972		74524.5	9966		74510.4	12715		74510.4	17822		74524.5	13138		74510.4	18536		74524.5	11709		74524.5	19295		74524.5	14521
	74530.1	5677		74528.3	9125		74528.3	3472		74529.8	12115		74528.3	5188		74528.3	5804		74528.3	6105		74529.8	10130		74515.7	12562		74515.7	17723		74529.8	12706		74515.7	18401		74529.8	11476		74529.8	19705		74529.8	14251
	74535.4	5539		74533.5	9207		74533.5	3359		74535.1	12408		74533.5	5344		74533.5	5783		74533.5	6239		74535.1	10245		74520.9	12230		74520.9	17745		74535.1	12636		74520.9	18150		74535.1	11472		74535.1	20001		74535.1	14325
	74540.7	5538		74538.8	9254		74538.8	3391		74540.4	12619		74538.8	5274		74538.8	5568		74538.8	6338		74540.4	10148		74526.2	12242		74526.2	18012		74540.4	12514		74526.2	18524		74540.4	11492		74540.4	19570		74540.4	14277
	74546	5654		74544.1	9130		74544.1	3414		74545.7	12436		74544.1	5260		74544.1	5353		74544.1	6520		74545.7	10255		74531.5	12381		74531.5	17949		74545.7	12625		74531.5	18309		74545.7	11480		74545.7	19264		74545.7	14015
	74551.3	5620		74549.4	9310		74549.4	3416		74551	12084		74549.4	5289		74549.4	5484		74549.4	6232		74551	10171		74536.8	12532		74536.8	18060		74551	13119		74536.8	18167		74551	11689		74551	18868		74551	13977
	74556.6	5636		74554.7	9232		74554.7	3301		74556.3	12161		74554.7	5290		74554.7	5651		74554.7	6009		74556.3	10392		74542	12597		74542	17964		74556.3	13055		74542	18230		74556.3	11615		74556.3	18803		74556.3	13853
	74561.8	5656		74560	9242		74560	3325		74561.5	12235		74560	5175		74560	5603		74560	6021		74561.5	11000		74547.3	12841		74547.3	17974		74561.5	12984		74547.3	18379		74561.5	11479		74561.5	18668		74561.5	13688
	74567.1	5652		74565.3	9366		74565.3	3344		74566.8	12212		74565.3	5143		74565.3	5424		74565.3	6272		74566.8	10796		74552.6	12983		74552.6	18042		74566.8	12540		74552.6	18628		74566.8	11285		74566.8	18722		74566.8	13920
	74572.4	5548		74570.6	9268		74570.6	3381		74572.1	12109		74570.6	5279		74570.6	5337		74570.6	6234		74572.1	10494		74557.9	13276		74557.9	18054		74572.1	12255		74557.9	18857		74572.1	11612		74572.1	19257		74572.1	14280
	74577.7	5852		74575.9	9156		74575.9	3438		74577.4	12089		74575.9	5449		74575.9	5381		74575.9	6019		74577.4	10079		74563.1	13393		74563.1	18069		74577.4	12386		74563.1	18828		74577.4	11362		74577.4	19576		74577.4	14141
	74583	5708		74581.2	9192		74581.2	3402		74582.7	12136		74581.2	5396		74581.2	5504		74581.2	5940		74582.7	10024		74568.4	13390		74568.4	18282		74582.7	12598		74568.4	18675		74582.7	11588		74582.7	19766		74582.7	14071
	74588.3	5773		74586.5	9256		74586.5	3282		74588	11850		74586.5	5498		74586.5	5433		74586.5	6118		74588	9943		74573.7	12991		74573.7	17989		74588	12729		74573.7	18566		74588	11594		74588	20358		74588	14034
	74593.6	5704		74591.7	9256		74591.7	3088		74593.3	12084		74591.7	5505		74591.7	5356		74591.7	6248		74593.3	10126		74579	12910		74579	17582		74593.3	12854		74579	18785		74593.3	11697		74593.3	20247		74593.3	13766
	74598.9	5678		74597	9226		74597	3149		74598.6	12161		74597	5275		74597	5316		74597	6380		74598.6	9969		74584.3	12804		74584.3	17310		74598.6	12714		74584.3	18919		74598.6	11623		74598.6	19848		74598.6	13831
	74604.2	5660		74602.3	9129		74602.3	3275		74603.9	12444		74602.3	5333		74602.3	5422		74602.3	6597		74603.9	9942		74589.5	12923		74589.5	17250		74603.9	12722		74589.5	19080		74603.9	11497		74603.9	19801		74603.9	14136
	74609.5	5697		74607.6	9221		74607.6	3251		74609.2	12525		74607.6	5337		74607.6	5407		74607.6	6463		74609.2	10153		74594.8	12981		74594.8	17613		74609.2	12536		74594.8	19427		74609.2	11326		74609.2	20008		74609.2	14347
	74614.8	5606		74612.9	9489		74612.9	3192		74614.5	12236		74612.9	5382		74612.9	5444		74612.9	6311		74614.5	10241		74600.1	12979		74600.1	17333		74614.5	12355		74600.1	20109		74614.5	11574		74614.5	20612		74614.5	14545
	74620.1	5368		74618.2	9262		74618.2	3200		74619.8	12172		74618.2	5360		74618.2	5639		74618.2	5872		74619.8	10761		74605.4	12969		74605.4	17434		74619.8	12180		74605.4	20154		74619.8	11615		74619.8	20623		74619.8	14660
	74625.4	5477		74623.5	9267		74623.5	3295		74625.1	12211		74623.5	5294		74623.5	5782		74623.5	5595		74625.1	10938		74610.7	12605		74610.7	17361		74625.1	12200		74610.7	19688		74625.1	11591		74625.1	20479		74625.1	14715
	74630.7	5420		74628.8	9257		74628.8	3388		74630.4	12121		74628.8	5319		74628.8	5931		74628.8	5713		74630.4	10631		74615.9	12633		74615.9	17538		74630.4	12184		74615.9	19517		74630.4	11762		74630.4	19808		74630.4	14895
	74636	5609		74634.1	9591		74634.1	3284		74635.7	12303		74634.1	5355		74634.1	5691		74634.1	5761		74635.7	10447		74621.2	12928		74621.2	18430		74635.7	12439		74621.2	19752		74635.7	11890		74635.7	19712		74635.7	14583
	74641.2	5507		74639.4	9422		74639.4	3479		74640.9	12426		74639.4	5454		74639.4	5323		74639.4	5846		74640.9	10119		74626.5	13106		74626.5	18352		74640.9	12718		74626.5	19246		74640.9	11773		74640.9	19850		74640.9	14450
	74646.5	5609		74644.7	9422		74644.7	3330		74646.2	12357		74644.7	5568		74644.7	5427		74644.7	5954		74646.2	9777		74631.8	12909		74631.8	18046		74646.2	13088		74631.8	19173		74646.2	11675		74646.2	19590		74646.2	14400
	74651.8	5617		74650	9056		74650	3242		74651.5	12507		74650	5651		74650	5522		74650	5910		74651.5	9903		74637.1	13332		74637.1	17549		74651.5	13704		74637.1	19451		74651.5	11977		74651.5	18845		74651.5	14366
	74657.1	5626		74655.3	9110		74655.3	3359		74656.8	12316		74655.3	5690		74655.3	5360		74655.3	5868		74656.8	10093		74642.3	13454		74642.3	17912		74656.8	13652		74642.3	19947		74656.8	11930		74656.8	19051		74656.8	14322
	74662.4	5472		74660.6	9286		74660.6	3482		74662.1	12143		74660.6	5741		74660.6	5288		74660.6	5617		74662.1	10286		74647.6	13113		74647.6	18228		74662.1	13342		74647.6	19647		74662.1	12032		74662.1	19589		74662.1	14141
	74667.7	5439		74665.9	9253		74665.9	3263		74667.4	12023		74665.9	5581		74665.9	5454		74665.9	5816		74667.4	10419		74652.9	12917		74652.9	18328		74667.4	13114		74652.9	19422		74667.4	12211		74667.4	20200		74667.4	13895
	74673	5475		74671.1	9174		74671.1	3292		74672.7	12110		74671.1	5715		74671.1	5790		74671.1	6055		74672.7	10711		74658.2	13123		74658.2	18005		74672.7	13076		74658.2	18777		74672.7	11815		74672.7	20172		74672.7	13913
	74678.3	5538		74676.4	9584		74676.4	3265		74678	12249		74676.4	5574		74676.4	5654		74676.4	6025		74678	10582		74663.5	12965		74663.5	17700		74678	12727		74663.5	18694		74678	11825		74678	20357		74678	13867
	74683.6	5716		74681.7	9576		74681.7	3335		74683.3	12063		74681.7	5670		74681.7	5680		74681.7	6045		74683.3	10751		74668.7	12876		74668.7	18109		74683.3	12737		74668.7	18666		74683.3	11963		74683.3	20326		74683.3	14038
	74688.9	5596		74687	9428		74687	3294		74688.6	12366		74687	5666		74687	5239		74687	6037		74688.6	10755		74674	12433		74674	18583		74688.6	12777		74674	18599		74688.6	11820		74688.6	19847		74688.6	14033
	74694.2	5697		74692.3	9328		74692.3	3278		74693.9	12348		74692.3	5730		74692.3	5346		74692.3	5899		74693.9	10883		74679.3	12134		74679.3	18416		74693.9	12820		74679.3	18989		74693.9	11685		74693.9	19578		74693.9	13760
	74699.5	5814		74697.6	9430		74697.6	3176		74699.2	12287		74697.6	5463		74697.6	5658		74697.6	5781		74699.2	10358		74684.6	12444		74684.6	18109		74699.2	12742		74684.6	19245		74699.2	12196		74699.2	19821		74699.2	14036
	74704.8	5717		74702.9	9260		74702.9	3251		74704.5	12243		74702.9	5487		74702.9	5784		74702.9	5781		74704.5	9886		74689.9	12835		74689.9	18210		74704.5	12730		74689.9	19037		74704.5	12359		74704.5	20278		74704.5	14369
	74710.1	5805		74708.2	9270		74708.2	3324		74709.8	12007		74708.2	5498		74708.2	5587		74708.2	5986		74709.8	9739		74695.1	13299		74695.1	18091		74709.8	12342		74695.1	18845		74709.8	12153		74709.8	20355		74709.8	14426
	74715.4	5756		74713.5	9492		74713.5	3386		74715.1	11900		74713.5	5553		74713.5	5362		74713.5	5958		74715.1	10044		74700.4	13527		74700.4	18304		74715.1	12425		74700.4	18875		74715.1	11922		74715.1	20728		74715.1	14791
	74720.7	5746		74718.8	9550		74718.8	3471		74720.4	11924		74718.8	5448		74718.8	5487		74718.8	6053		74720.4	10000		74705.7	13379		74705.7	18277		74720.4	12517		74705.7	18923		74720.4	11794		74720.4	20697		74720.4	14715
	74726	5511		74724.1	9346		74724.1	3411		74725.7	12222		74724.1	5461		74724.1	5388		74724.1	6083		74725.7	9883		74711	13552		74711	18134		74725.7	12819		74711	19288		74725.7	11994		74725.7	20654		74725.7	14636
	74731.3	5477		74729.4	9424		74729.4	3387		74731	12444		74729.4	5493		74729.4	5388		74729.4	6165		74731	10100		74716.3	13613		74716.3	17798		74731	12848		74716.3	19633		74731	12186		74731	20489		74731	14621
	74736.6	5522		74734.7	9526		74734.7	3354		74736.3	12172		74734.7	5483		74734.7	5313		74734.7	6041		74736.3	10321		74721.6	13504		74721.6	17857		74736.3	12753		74721.6	19748		74736.3	12137		74736.3	20257		74736.3	14471
	74741.9	5527		74740	9660		74740	3320		74741.6	11796		74740	5500		74740	5371		74740	6039		74741.6	10283		74726.8	13179		74726.8	17885		74741.6	12788		74726.8	19713		74741.6	11930		74741.6	20114		74741.6	14533
	74747.2	5694		74745.3	9603		74745.3	3322		74746.9	12095		74745.3	5470		74745.3	5346		74745.3	6017		74746.9	10183		74732.1	12990		74732.1	18350		74746.9	13085		74732.1	19324		74746.9	11665		74746.9	19653		74746.9	14427
	74752.5	5614		74750.6	9745		74750.6	3412		74752.2	12040		74750.6	5499		74750.6	5494		74750.6	5986		74752.2	10306		74737.4	13217		74737.4	18608		74752.2	13322		74737.4	19203		74752.2	11646		74752.2	19639		74752.2	14597
	74757.8	5708		74755.9	9799		74755.9	3441		74757.5	12068		74755.9	5373		74755.9	5526		74755.9	5964		74757.5	10332		74742.7	13362		74742.7	18460		74757.5	13338		74742.7	19062		74757.5	11424		74757.5	19868		74757.5	14858
	74763.1	5660		74761.2	9437		74761.2	3477		74762.8	12028		74761.2	5500		74761.2	5583		74761.2	5841		74762.8	10595		74748	13341		74748	18302		74762.8	13316		74748	18880		74762.8	11499		74762.8	20341		74762.8	14769
	74768.4	5791		74766.5	9321		74766.5	3314		74768.1	11674		74766.5	5502		74766.5	5402		74766.5	5754		74768.1	10611		74753.3	13314		74753.3	17918		74768.1	13038		74753.3	19052		74768.1	11714		74768.1	20537		74768.1	14471
	74773.7	5984		74771.8	9059		74771.8	3365		74773.4	11821		74771.8	5567		74771.8	5491		74771.8	5991		74773.4	10459		74758.5	13233		74758.5	17666		74773.4	12729		74758.5	19477		74773.4	11944		74773.4	20590		74773.4	14386
	74779	6001		74777.1	9096		74777.1	3332		74778.7	11977		74777.1	5694		74777.1	5577		74777.1	6113		74778.7	10037		74763.8	13188		74763.8	17605		74778.7	12947		74763.8	19325		74778.7	12034		74778.7	20766		74778.7	14382
	74784.3	6013		74782.4	8984		74782.4	3475		74784	12320		74782.4	5533		74782.4	5449		74782.4	6104		74784	9963		74769.1	13361		74769.1	17676		74784	13207		74769.1	19102		74784	12095		74784	20739		74784	14352
	74789.6	5876		74787.7	9262		74787.7	3591		74789.3	12387		74787.7	5719		74787.7	5412		74787.7	6240		74789.3	10121		74774.4	12879		74774.4	18081		74789.3	13280		74774.4	19023		74789.3	12142		74789.3	20575		74789.3	14191
	74794.9	5688		74793	9421		74793	3640		74794.6	12053		74793	5703		74793	5373		74793	6201		74794.6	10278		74779.7	12888		74779.7	18270		74794.6	13154		74779.7	19133		74794.6	11892		74794.6	20490		74794.6	14492
	74800.2	5786		74798.3	9297		74798.3	3493		74799.9	12053		74798.3	5400		74798.3	5501		74798.3	6295		74799.9	10182		74785	12720		74785	18138		74799.9	13204		74785	19718		74799.9	11961		74799.9	20557		74799.9	14922
	74805.5	5593		74803.6	9368		74803.6	3346		74805.2	11812		74803.6	5368		74803.6	5493		74803.6	6224		74805.2	9954		74790.3	12482		74790.3	17760		74805.2	13410		74790.3	19629		74805.2	11737		74805.2	20090		74805.2	14796
	74810.8	5631		74808.9	9212		74808.9	3276		74810.5	11595		74808.9	5197		74808.9	5295		74808.9	6078		74810.5	10193		74795.5	12933		74795.5	17519		74810.5	13130		74795.5	19420		74810.5	11782		74810.5	19879		74810.5	14957
	74816.1	5620		74814.2	9335		74814.2	3323		74815.8	11598		74814.2	5329		74814.2	5253		74814.2	6229		74815.8	10297		74800.8	13074		74800.8	17446		74815.8	12809		74800.8	19221		74815.8	12027		74815.8	20113		74815.8	14774
	74821.4	5624		74819.5	9076		74819.5	3312		74821.1	11836		74819.5	5132		74819.5	5114		74819.5	6073		74821.1	10426		74806.1	13045		74806.1	17509		74821.1	12671		74806.1	19045		74821.1	12054		74821.1	20264		74821.1	14563
	74826.7	5916		74824.8	9157		74824.8	3483		74826.4	11799		74824.8	5075		74824.8	5082		74824.8	5975		74826.4	10242		74811.4	13106		74811.4	17723		74826.4	12804		74811.4	18947		74826.4	11811		74826.4	20236		74826.4	14584
	74832	5880		74830.1	9076		74830.1	3484		74831.7	12045		74830.1	5233		74830.1	5454		74830.1	5920		74831.7	9893		74816.7	13633		74816.7	17869		74831.7	12967		74816.7	19272		74831.7	11824		74831.7	20173		74831.7	14428
	74837.3	5930		74835.4	9182		74835.4	3302		74837	12167		74835.4	5258		74835.4	5508		74835.4	5707		74837	9665		74822	13338		74822	17602		74837	13128		74822	19228		74837	11706		74837	20230		74837	14137
	74842.6	5717		74840.7	9213		74840.7	3460		74842.3	12218		74840.7	5414		74840.7	5421		74840.7	5878		74842.3	9740		74827.3	13090		74827.3	17547		74842.3	12829		74827.3	19369		74842.3	12133		74842.3	20648		74842.3	14334
	74847.9	5777		74846	9620		74846	3628		74847.6	12161		74846	5558		74846	5382		74846	6088		74847.6	10003		74832.6	12778		74832.6	17660		74847.6	12997		74832.6	19276		74847.6	11523		74847.6	20986		74847.6	14268
	74853.2	5794		74851.3	9624		74851.3	3496		74852.9	12246		74851.3	5544		74851.3	5455		74851.3	6071		74852.9	9804		74837.8	12954		74837.8	17755		74852.9	12785		74837.8	18952		74852.9	11482		74852.9	20865		74852.9	14357
	74858.5	5660		74856.6	9453		74856.6	3420		74858.2	11854		74856.6	5678		74856.6	5257		74856.6	6035		74858.2	9974		74843.1	13445		74843.1	17878		74858.2	13112		74843.1	18825		74858.2	11807		74858.2	20339		74858.2	14341
	74863.8	5652		74861.9	9515		74861.9	3541		74863.5	12016		74861.9	5488		74861.9	5352		74861.9	6134		74863.5	10169		74848.4	13611		74848.4	17932		74863.5	13229		74848.4	18855		74863.5	11622		74863.5	19763		74863.5	14343
	74869.1	5831		74867.2	9539		74867.2	3212		74868.8	12280		74867.2	5460		74867.2	5371		74867.2	5996		74868.8	10612		74853.7	13547		74853.7	18103		74868.8	13350		74853.7	18941		74868.8	11706		74868.8	19855		74868.8	14383
	74874.4	5775		74872.5	9620		74872.5	3222		74874.1	12770		74872.5	5570		74872.5	5393		74872.5	5992		74874.1	10835		74859	13435		74859	18136		74874.1	13227		74859	19417		74874.1	11909		74874.1	19770		74874.1	14344
	74879.7	5750		74877.8	9545		74877.8	3374		74879.4	12876		74877.8	5637		74877.8	5506		74877.8	5866		74879.4	11082		74864.3	13362		74864.3	18003		74879.4	13222		74864.3	19224		74879.4	12031		74879.4	19768		74879.4	14175
	74885	5835		74883.1	9364		74883.1	3478		74884.7	12632		74883.1	5539		74883.1	5480		74883.1	5858		74884.7	10972		74869.6	13157		74869.6	17356		74884.7	13016		74869.6	18968		74884.7	12280		74884.7	19425		74884.7	14086
	74890.3	5689		74888.4	9567		74888.4	3459		74890	12609		74888.4	5482		74888.4	5365		74888.4	6106		74890	10646		74874.9	13318		74874.9	17591		74890	13279		74874.9	18554		74890	12618		74890	19780		74890	14598
	74895.6	5555		74893.7	9514		74893.7	3329		74895.3	12383		74893.7	5389		74893.7	5223		74893.7	6062		74895.3	10171		74880.1	13310		74880.1	18001		74895.3	13358		74880.1	18255		74895.3	12534		74895.3	20115		74895.3	14812
	74900.9	5717		74899	9551		74899	3267		74900.6	12393		74899	5499		74899	5638		74899	6298		74900.6	9914		74885.4	13009		74885.4	18146		74900.6	13059		74885.4	18070		74900.6	12798		74900.6	20451		74900.6	15028
	74906.2	5828		74904.3	9289		74904.3	3375		74905.9	12400		74904.3	5536		74904.3	5550		74904.3	6339		74905.9	9695		74890.7	13014		74890.7	18160		74905.9	12911		74890.7	18342		74905.9	12372		74905.9	21273		74905.9	14858
	74911.5	5658		74909.6	9293		74909.6	3344		74911.2	12340		74909.6	5635		74909.6	5244		74909.6	6116		74911.2	9753		74896	13088		74896	17774		74911.2	12783		74896	18437		74911.2	12197		74911.2	21599		74911.2	14397
	74916.8	5691		74914.9	9200		74914.9	3393		74916.5	12037		74914.9	5725		74914.9	5315		74914.9	5833		74916.5	9885		74901.3	13553		74901.3	17543		74916.5	13038		74901.3	18989		74916.5	12046		74916.5	21644		74916.5	14407
	74922.1	5597		74920.2	9178		74920.2	3367		74921.8	11900		74920.2	5849		74920.2	5283		74920.2	6104		74921.8	10397		74906.6	13342		74906.6	17692		74921.8	13354		74906.6	19423		74921.8	11888		74921.8	21313		74921.8	14473
	74927.4	5705		74925.5	9259		74925.5	3284		74927.1	12337		74925.5	5481		74925.5	5562		74925.5	6274		74927.1	10648		74911.9	13178		74911.9	18106		74927.1	13372		74911.9	19797		74927.1	11819		74927.1	21401		74927.1	14251
	74932.7	5467		74930.8	9379		74930.8	3439		74932.4	12098		74930.8	5480		74930.8	5465		74930.8	6383		74932.4	10922		74917.2	12964		74917.2	18453		74932.4	13174		74917.2	19857		74932.4	11970		74932.4	21538		74932.4	13875
	74938.1	5574		74936.1	9429		74936.1	3458		74937.8	11886		74936.1	5351		74936.1	5493		74936.1	5926		74937.8	10632		74922.5	13005		74922.5	18632		74937.8	13264		74922.5	19844		74937.8	12292		74937.8	21317		74937.8	13913
	74943.4	5663		74941.4	9478		74941.4	3311		74943.1	11855		74941.4	5331		74941.4	5251		74941.4	5866		74943.1	10373		74927.8	13065		74927.8	18395		74943.1	12893		74927.8	19438		74943.1	12004		74943.1	21134		74943.1	13957
	74948.7	5793		74946.7	9294		74946.7	3301		74948.4	12184		74946.7	5328		74946.7	5008		74946.7	5743		74948.4	10361		74933	13316		74933	18716		74948.4	12894		74933	19243		74948.4	11963		74948.4	21296		74948.4	14125
	74954	5651		74952	9158		74952	3235		74953.7	12034		74952	5200		74952	5118		74952	6181		74953.7	10252		74938.3	13344		74938.3	18279		74953.7	13012		74938.3	19413		74953.7	11658		74953.7	21648		74953.7	14341
	74959.3	5735		74957.3	9174		74957.3	3234		74959	12080		74957.3	5258		74957.3	5096		74957.3	6119		74959	10094		74943.6	13741		74943.6	17926		74959	13405		74943.6	19764		74959	11657		74959	21989		74959	14270
	74964.6	5679		74962.6	9311		74962.6	3208		74964.3	12296		74962.6	5211		74962.6	5086		74962.6	5891		74964.3	10313		74948.9	13965		74948.9	17933		74964.3	13487		74948.9	20066		74964.3	11789		74964.3	21946		74964.3	14203
	74969.9	5533		74967.9	9258		74967.9	3210		74969.6	12188		74967.9	5259		74967.9	5178		74967.9	5776		74969.6	10322		74954.2	13672		74954.2	17788		74969.6	13480		74954.2	20162		74969.6	12111		74969.6	21530		74969.6	14245
	74975.2	5551		74973.3	9167		74973.3	3146		74974.9	12318		74973.3	5372		74973.3	5386		74973.3	5841		74974.9	10294		74959.5	13691		74959.5	17951		74974.9	13315		74959.5	20380		74974.9	12090		74974.9	21294		74974.9	14595
	74980.5	5596		74978.6	9345		74978.6	3341		74980.2	12718		74978.6	5586		74978.6	5496		74978.6	6055		74980.2	10069		74964.8	13549		74964.8	18299		74980.2	13116		74964.8	20110		74980.2	11972		74980.2	20920		74980.2	14397
	74985.8	5490		74983.9	9477		74983.9	3393		74985.5	12857		74983.9	5586		74983.9	5539		74983.9	6099		74985.5	10214		74970.1	13290		74970.1	18111		74985.5	13123		74970.1	19741		74985.5	11633		74985.5	21074		74985.5	14322
	74991.1	5587		74989.2	9516		74989.2	3339		74990.8	12740		74989.2	5445		74989.2	5652		74989.2	6114		74990.8	10442		74975.4	13120		74975.4	17921		74990.8	13234		74975.4	19093		74990.8	11674		74990.8	20917		74990.8	14182
	74996.4	5498		74994.5	9451		74994.5	3505		74996.1	12430		74994.5	5615		74994.5	5664		74994.5	6049		74996.1	10615		74980.7	12516		74980.7	18196		74996.1	13218		74980.7	19211		74996.1	11670		74996.1	21616		74996.1	14219
	75001.7	5520		74999.8	9392		74999.8	3494		75001.4	11984		74999.8	5746		74999.8	5668		74999.8	5998		75001.4	10493		74986	12510		74986	18480		75001.4	12821		74986	19423		75001.4	11441		75001.4	21838		75001.4	14582
	75007	5614		75005.1	9411		75005.1	3588		75006.7	11840		75005.1	5591		75005.1	5602		75005.1	6264		75006.7	9899		74991.3	12956		74991.3	18632		75006.7	12696		74991.3	19773		75006.7	11363		75006.7	21525		75006.7	14641
	75012.3	5605		75010.4	9424		75010.4	3521		75012	12400		75010.4	5434		75010.4	5526		75010.4	6027		75012	9831		74996.5	13066		74996.5	18404		75012	12868		74996.5	20167		75012	11670		75012	21006		75012	14690
	75017.7	5557		75015.7	9384		75015.7	3413		75017.4	12830		75015.7	5332		75015.7	5605		75015.7	5901		75017.4	9959		75001.8	13013		75001.8	18344		75017.4	12911		75001.8	19978		75017.4	11712		75017.4	21278		75017.4	14763
	75023	5645		75021	9391		75021	3411		75022.7	12631		75021	5330		75021	5548		75021	5982		75022.7	9923		75007.1	12760		75007.1	18135		75022.7	13055		75007.1	19869		75022.7	11858		75022.7	21874		75022.7	14675
	75028.3	5728		75026.3	9360		75026.3	3324		75028	12363		75026.3	5471		75026.3	5578		75026.3	6054		75028	10006		75012.4	12943		75012.4	18208		75028	13467		75012.4	19667		75028	11591		75028	22165		75028	14449
	75033.6	5696		75031.6	9376		75031.6	3378		75033.3	12295		75031.6	5462		75031.6	5400		75031.6	5994		75033.3	9722		75017.7	13053		75017.7	18319		75033.3	13491		75017.7	19867		75033.3	11459		75033.3	21568		75033.3	14526
	75038.9	5900		75036.9	9489		75036.9	3414		75038.6	12373		75036.9	5398		75036.9	5273		75036.9	6080		75038.6	10106		75023	12987		75023	18123		75038.6	13562		75023	20231		75038.6	11348		75038.6	21120		75038.6	14720
	75044.2	5880		75042.2	9405		75042.2	3461		75043.9	12651		75042.2	5421		75042.2	5205		75042.2	6211		75043.9	10355		75028.3	13184		75028.3	18063		75043.9	13550		75028.3	20271		75043.9	11529		75043.9	20853		75043.9	14758
	75049.5	5686		75047.5	9365		75047.5	3400		75049.2	12668		75047.5	5373		75047.5	5396		75047.5	6402		75049.2	10367		75033.6	13381		75033.6	18244		75049.2	13614		75033.6	20639		75049.2	11512		75049.2	20385		75049.2	14396
	75054.8	5989		75052.9	9315		75052.9	3315		75054.5	12710		75052.9	5514		75052.9	5573		75052.9	6410		75054.5	10513		75038.9	13636		75038.9	18454		75054.5	13163		75038.9	20375		75054.5	11608		75054.5	21044		75054.5	14276
	75060.1	5997		75058.2	9072		75058.2	3196		75059.8	12594		75058.2	5429		75058.2	5495		75058.2	6217		75059.8	10578		75044.2	13331		75044.2	18452		75059.8	13108		75044.2	20438		75059.8	11830		75059.8	21593		75059.8	14549
	75065.4	5922		75063.5	9218		75063.5	3226		75065.1	12203		75063.5	5326		75063.5	5596		75063.5	6106		75065.1	10469		75049.5	12662		75049.5	18152		75065.1	13002		75049.5	20340		75065.1	11542		75065.1	21593		75065.1	14756
	75070.7	5948		75068.8	9126		75068.8	3348		75070.4	12064		75068.8	5432		75068.8	5605		75068.8	5820		75070.4	10340		75054.8	12489		75054.8	18430		75070.4	13353		75054.8	19606		75070.4	11359		75070.4	21445		75070.4	14711
	75076.1	5959		75074.1	9202		75074.1	3313		75075.8	12254		75074.1	5479		75074.1	5463		75074.1	6042		75075.8	10417		75060.1	12525		75060.1	19231		75075.8	13073		75060.1	19342		75075.8	11562		75075.8	21053		75075.8	14280
	75081.4	5730		75079.4	9294		75079.4	3247		75081.1	12502		75079.4	5695		75079.4	5476		75079.4	6170		75081.1	10374		75065.4	13201		75065.4	19167		75081.1	13058		75065.4	19660		75081.1	11550		75081.1	21102		75081.1	14183
	75086.7	5718		75084.7	9197		75084.7	3292		75086.4	12465		75084.7	5533		75084.7	5450		75084.7	6039		75086.4	10426		75070.7	13688		75070.7	18756		75086.4	13156		75070.7	19696		75086.4	11444		75086.4	21039		75086.4	14389
	75092	5568		75090	9310		75090	3234		75091.7	12457		75090	5459		75090	5252		75090	5877		75091.7	10556		75076	13765		75076	18197		75091.7	12955		75076	20154		75091.7	11737		75091.7	21236		75091.7	14390
	75097.3	5485		75095.3	9203		75095.3	3088		75097	12135		75095.3	5446		75095.3	5272		75095.3	5821		75097	10974		75081.3	13374		75081.3	18208		75097	13298		75081.3	20014		75097	11998		75097	21617		75097	14481
	75102.6	5812		75100.6	9465		75100.6	3240		75102.3	12042		75100.6	5587		75100.6	5196		75100.6	5999		75102.3	10914		75086.6	13595		75086.6	17899		75102.3	13008		75086.6	19704		75102.3	12110		75102.3	21936		75102.3	14235
	75107.9	5763		75105.9	9641		75105.9	3194		75107.6	12093		75105.9	5651		75105.9	5286		75105.9	5812		75107.6	10565		75091.8	13212		75091.8	17805		75107.6	13001		75091.8	19841		75107.6	11785		75107.6	22045		75107.6	14301
	75113.2	5551		75111.3	9471		75111.3	3197		75112.9	12258		75111.3	5672		75111.3	5380		75111.3	6192		75112.9	10579		75097.1	13440		75097.1	18280		75112.9	12953		75097.1	19779		75112.9	12031		75112.9	21799		75112.9	14351
	75118.5	5683		75116.6	9538		75116.6	3205		75118.2	12136		75116.6	5619		75116.6	5295		75116.6	6100		75118.2	9943		75102.4	13505		75102.4	18707		75118.2	13153		75102.4	19725		75118.2	12181		75118.2	21561		75118.2	14605
	75123.9	5624		75121.9	9613		75121.9	3306		75123.6	11986		75121.9	5693		75121.9	5398		75121.9	6151		75123.6	10038		75107.7	13538		75107.7	18317		75123.6	13148		75107.7	19095		75123.6	12198		75123.6	21097		75123.6	14991
	75129.2	5786		75127.2	9315		75127.2	3281		75128.9	11683		75127.2	5670		75127.2	5256		75127.2	6297		75128.9	10583		75113	13455		75113	18373		75128.9	13227		75113	18713		75128.9	12082		75128.9	20874		75128.9	14996
	75134.5	5750		75132.5	9346		75132.5	3325		75134.2	11875		75132.5	5625		75132.5	5192		75132.5	6409		75134.2	10607		75118.3	13582		75118.3	18450		75134.2	13089		75118.3	18918		75134.2	11923		75134.2	21202		75134.2	14687
	75139.8	5620		75137.8	9378		75137.8	3379		75139.5	11927		75137.8	5555		75137.8	5199		75137.8	6478		75139.5	10316		75123.6	13747		75123.6	18429		75139.5	13293		75123.6	19286		75139.5	11840		75139.5	21788		75139.5	14622
	75145.1	5593		75143.1	9516		75143.1	3453		75144.8	11837		75143.1	5523		75143.1	5157		75143.1	6368		75144.8	10229		75128.9	13535		75128.9	18642		75144.8	13135		75128.9	19498		75144.8	11747		75144.8	22162		75144.8	14488
	75150.4	5627		75148.4	9496		75148.4	3487		75150.1	12072		75148.4	5338		75148.4	5214		75148.4	6256		75150.1	10159		75134.2	13337		75134.2	18220		75150.1	13340		75134.2	19480		75150.1	11832		75150.1	21929		75150.1	14311
	75155.7	5444		75153.7	9393		75153.7	3343		75155.4	11997		75153.7	5255		75153.7	5369		75153.7	6203		75155.4	10061		75139.5	13452		75139.5	17708		75155.4	13228		75139.5	19553		75155.4	12126		75155.4	21957		75155.4	14569
	75161	5593		75159.1	9500		75159.1	3247		75160.7	12459		75159.1	5312		75159.1	5598		75159.1	6307		75160.7	9948		75144.8	13441		75144.8	17489		75160.7	13020		75144.8	19744		75160.7	12538		75160.7	21745		75160.7	14805
	75166.4	5569		75164.4	9562		75164.4	3335		75166.1	12411		75164.4	5380		75164.4	5639		75164.4	6214		75166.1	10056		75150.1	13613		75150.1	17908		75166.1	13230		75150.1	19810		75166.1	12638		75166.1	21829		75166.1	15117
	75171.7	5339		75169.7	9436		75169.7	3402		75171.4	12139		75169.7	5356		75169.7	5610		75169.7	6457		75171.4	10282		75155.4	13494		75155.4	18280		75171.4	13341		75155.4	19868		75171.4	12380		75171.4	21391		75171.4	15320
	75177	5544		75175	9646		75175	3519		75176.7	12431		75175	5411		75175	5409		75175	6349		75176.7	10354		75160.7	13341		75160.7	18140		75176.7	13307		75160.7	20296		75176.7	12238		75176.7	21702		75176.7	15056
	75182.3	5403		75180.3	9405		75180.3	3468		75182	12091		75180.3	5581		75180.3	5240		75180.3	6317		75182	10186		75166	13337		75166	17978		75182	13125		75166	20691		75182	11988		75182	22203		75182	15229
	75187.6	5604		75185.6	9414		75185.6	3414		75187.3	12069		75185.6	5500		75185.6	5406		75185.6	6320		75187.3	10367		75171.3	13673		75171.3	17778		75187.3	12817		75171.3	20666		75187.3	11834		75187.3	22244		75187.3	15167
	75192.9	5617		75190.9	9359		75190.9	3308		75192.6	12249		75190.9	5474		75190.9	5637		75190.9	6717		75192.6	10467		75176.6	13339		75176.6	17831		75192.6	13159		75176.6	20473		75192.6	11902		75192.6	22194		75192.6	14868
	75198.2	5578		75196.2	9670		75196.2	3409		75197.9	12413		75196.2	5519		75196.2	5580		75196.2	6627		75197.9	10408		75181.9	13439		75181.9	18175		75197.9	13468		75181.9	20083		75197.9	11722		75197.9	22000		75197.9	15005
	75203.6	5644		75201.6	9553		75201.6	3327		75203.3	12191		75201.6	5311		75201.6	5690		75201.6	6495		75203.3	10521		75187.2	13295		75187.2	18072		75203.3	13442		75187.2	19539		75203.3	11663		75203.3	21769		75203.3	15112
	75208.9	5649		75206.9	9319		75206.9	3348		75208.6	11959		75206.9	5287		75206.9	5637		75206.9	6311		75208.6	10832		75192.5	13345		75192.5	17893		75208.6	13297		75192.5	19154		75208.6	11926		75208.6	21672		75208.6	15185
	75214.2	5516		75212.2	9368		75212.2	3434		75213.9	11979		75212.2	5267		75212.2	5512		75212.2	6274		75213.9	10578		75197.8	13243		75197.8	18125		75213.9	13536		75197.8	19129		75213.9	11940		75213.9	21587		75213.9	15255
	75219.5	5511		75217.5	9120		75217.5	3404		75219.2	11937		75217.5	5323		75217.5	5377		75217.5	6297		75219.2	10375		75203.1	12937		75203.1	18381		75219.2	13549		75203.1	19618		75219.2	12077		75219.2	21575		75219.2	15481
	75224.8	5574		75222.8	9270		75222.8	3308		75224.5	11889		75222.8	5251		75222.8	5397		75222.8	6156		75224.5	10541		75208.4	13270		75208.4	18529		75224.5	13547		75208.4	19867		75224.5	12243		75224.5	21728		75224.5	15063
	75230.1	5628		75228.1	9275		75228.1	3248		75229.8	11939		75228.1	5269		75228.1	5274		75228.1	6310		75229.8	10439		75213.7	13675		75213.7	18629		75229.8	13628		75213.7	20281		75229.8	12032		75229.8	21764		75229.8	14982
	75235.4	5635		75233.4	9240		75233.4	3432		75235.1	12213		75233.4	5424		75233.4	5302		75233.4	6256		75235.1	10666		75219	13796		75219	18942		75235.1	13514		75219	20308		75235.1	11985		75235.1	21354		75235.1	15056
	75240.8	5554		75238.8	9250		75238.8	3612		75240.5	12480		75238.8	5474		75238.8	5304		75238.8	6343		75240.5	10428		75224.3	14219		75224.3	18591		75240.5	13350		75224.3	20302		75240.5	12093		75240.5	21575		75240.5	15186
	75246.1	5647		75244.1	9367		75244.1	3640		75245.8	12824		75244.1	5382		75244.1	5210		75244.1	6415		75245.8	10562		75229.6	14061		75229.6	17981		75245.8	13044		75229.6	20137		75245.8	12378		75245.8	21800		75245.8	15156
	75251.4	5716		75249.4	9620		75249.4	3468		75251.1	12786		75249.4	5343		75249.4	5340		75249.4	6772		75251.1	10873		75234.9	13960		75234.9	18314		75251.1	12768		75234.9	19974		75251.1	12551		75251.1	22256		75251.1	14793
	75256.7	5612		75254.7	9771		75254.7	3484		75256.4	12814		75254.7	5470		75254.7	5545		75254.7	6560		75256.4	10923		75240.2	14147		75240.2	18504		75256.4	12880		75240.2	19597		75256.4	12530		75256.4	22023		75256.4	14434
	75262	5679		75260	9594		75260	3449		75261.7	12640		75260	5349		75260	5579		75260	6375		75261.7	10708		75245.5	14064		75245.5	18812		75261.7	13078		75245.5	19179		75261.7	12428		75261.7	21926		75261.7	14442
	75267.3	5764		75265.3	9543		75265.3	3406		75267	12691		75265.3	5381		75265.3	5773		75265.3	6307		75267	10315		75250.8	13816		75250.8	18885		75267	13470		75250.8	19276		75267	11876		75267	22055		75267	14817
	75272.7	5757		75270.7	9590		75270.7	3465		75272.4	12724		75270.7	5538		75270.7	5991		75270.7	6218		75272.4	10273		75256.1	13382		75256.1	18435		75272.4	13498		75256.1	20043		75272.4	11856		75272.4	22042		75272.4	14968
	75278	5642		75276	9317		75276	3533		75277.7	12730		75276	5537		75276	5867		75276	6056		75277.7	10269		75261.4	12996		75261.4	18732		75277.7	13539		75261.4	20712		75277.7	12066		75277.7	22411		75277.7	15274
	75283.3	5630		75281.3	9392		75281.3	3399		75283	12669		75281.3	5632		75281.3	5795		75281.3	6136		75283	10516		75266.7	13223		75266.7	18793		75283	13451		75266.7	20595		75283	12076		75283	22953		75283	15379
	75288.6	5584		75286.6	9373		75286.6	3313		75288.3	12337		75286.6	5603		75286.6	5651		75286.6	6265		75288.3	10376		75272	13457		75272	18559		75288.3	13582		75272	20546		75288.3	12084		75288.3	22962		75288.3	15553
	75293.9	5564		75291.9	9510		75291.9	3455		75293.6	11651		75291.9	5540		75291.9	5461		75291.9	6381		75293.6	10429		75277.3	13856		75277.3	18171		75293.6	13519		75277.3	20436		75293.6	12055		75293.6	22443		75293.6	15215
	75299.2	5574		75297.2	9222		75297.2	3481		75298.9	11626		75297.2	5526		75297.2	5602		75297.2	6366		75298.9	10405		75282.6	13716		75282.6	18267		75298.9	13584		75282.6	20559		75298.9	12244		75298.9	22493		75298.9	15113
	75304.6	5500		75302.6	9358		75302.6	3303		75304.3	11971		75302.6	5476		75302.6	5905		75302.6	6203		75304.3	10490		75287.9	13569		75287.9	18238		75304.3	13136		75287.9	19933		75304.3	12149		75304.3	22782		75304.3	14946
	75309.9	5521		75307.9	9086		75307.9	3240		75309.6	11710		75307.9	5288		75307.9	6086		75307.9	6228		75309.6	10474		75293.2	13195		75293.2	18224		75309.6	13127		75293.2	19764		75309.6	11823		75309.6	22535		75309.6	14694
	75315.2	5495		75313.2	9191		75313.2	3409		75314.9	11672		75313.2	5304		75313.2	5715		75313.2	6237		75314.9	10324		75298.5	13295		75298.5	18114		75314.9	13026		75298.5	20201		75314.9	11885		75314.9	22343		75314.9	14735
	75320.5	5644		75318.5	9346		75318.5	3487		75320.2	11803		75318.5	5421		75318.5	5592		75318.5	6106		75320.2	10156		75303.9	13267		75303.9	18291		75320.2	13120		75303.9	20694		75320.2	11739		75320.2	22857		75320.2	14758
	75325.8	5651		75323.8	9198		75323.8	3547		75325.5	12142		75323.8	5417		75323.8	5494		75323.8	6130		75325.5	10332		75309.2	13577		75309.2	18252		75325.5	13406		75309.2	20718		75325.5	11789		75325.5	23342		75325.5	14274
	75331.2	5772		75329.1	9315		75329.1	3706		75330.9	12279		75329.1	5452		75329.1	5350		75329.1	6116		75330.9	10755		75314.5	13568		75314.5	18880		75330.9	13449		75314.5	20793		75330.9	11768		75330.9	23263		75330.9	14166
	75336.5	5741		75334.5	9215		75334.5	3710		75336.2	12220		75334.5	5623		75334.5	5252		75334.5	6096		75336.2	10893		75319.8	13600		75319.8	18620		75336.2	13442		75319.8	20534		75336.2	11450		75336.2	22784		75336.2	14532
	75341.8	5731		75339.8	9314		75339.8	3404		75341.5	12360		75339.8	5667		75339.8	5352		75339.8	6086		75341.5	11126		75325.1	14100		75325.1	18826		75341.5	13536		75325.1	20881		75341.5	11302		75341.5	22800		75341.5	14965
	75347.1	5765		75345.1	9324		75345.1	3274		75346.8	12539		75345.1	5365		75345.1	5424		75345.1	6368		75346.8	10866		75330.4	13849		75330.4	18771		75346.8	13560		75330.4	20860		75346.8	11341		75346.8	22979		75346.8	15420
	75352.4	5646		75350.4	9138		75350.4	3372		75352.1	12333		75350.4	5177		75350.4	5505		75350.4	6284		75352.1	10340		75335.7	13429		75335.7	18355		75352.1	13989		75335.7	20290		75352.1	11743		75352.1	23488		75352.1	15451
	75357.8	5444		75355.7	9512		75355.7	3533		75357.5	12463		75355.7	5283		75355.7	5334		75355.7	6020		75357.5	10217		75341	13280		75341	18026		75357.5	13994		75341	20059		75357.5	12092		75357.5	23326		75357.5	15545
	75363.1	5753		75361.1	9703		75361.1	3524		75362.8	12538		75361.1	5365		75361.1	5484		75361.1	6039		75362.8	10230		75346.3	13186		75346.3	18274		75362.8	14253		75346.3	19929		75362.8	12257		75362.8	23190		75362.8	15723
	75368.4	5506		75366.4	9397		75366.4	3364		75368.1	12345		75366.4	5414		75366.4	5634		75366.4	6274		75368.1	10304		75351.6	13486		75351.6	18629		75368.1	14107		75351.6	19706		75368.1	11965		75368.1	22555		75368.1	16130
	75373.7	5599		75371.7	9398		75371.7	3383		75373.4	11948		75371.7	5322		75371.7	5923		75371.7	6374		75373.4	10572		75356.9	13718		75356.9	18510		75373.4	13587		75356.9	19861		75373.4	11755		75373.4	22097		75373.4	15553
	75379	5576		75377	9402		75377	3392		75378.7	12710		75377	5363		75377	5892		75377	6373		75378.7	10659		75362.2	14231		75362.2	18364		75378.7	13190		75362.2	19895		75378.7	12218		75378.7	21723		75378.7	15021
	75384.4	5663		75382.3	9370		75382.3	3268		75384.1	12847		75382.3	5254		75382.3	5735		75382.3	6290		75384.1	10182		75367.5	14606		75367.5	17924		75384.1	13025		75367.5	20248		75384.1	11923		75384.1	22021		75384.1	14704
	75389.7	5862		75387.6	9316		75387.6	3253		75389.4	12732		75387.6	5313		75387.6	5502		75387.6	6247		75389.4	10048		75372.8	14855		75372.8	17953		75389.4	13530		75372.8	20194		75389.4	11781		75389.4	22668		75389.4	14719
	75395	5741		75393	9187		75393	3422		75394.7	12585		75393	5358		75393	5542		75393	6224		75394.7	10247		75378.1	14739		75378.1	18523		75394.7	13714		75378.1	20371		75394.7	12126		75394.7	23058		75394.7	14444
	75400.3	5573		75398.3	9243		75398.3	3497		75400	12479		75398.3	5252		75398.3	5406		75398.3	6145		75400	10255		75383.4	14728		75383.4	19125		75400	14041		75383.4	20790		75400	12116		75400	23419		75400	14616
	75405.6	5545		75403.6	9574		75403.6	3509		75405.3	12332		75403.6	5127		75403.6	5535		75403.6	6047		75405.3	10344		75388.7	14486		75388.7	19323		75405.3	14156		75388.7	20748		75405.3	12160		75405.3	23469		75405.3	14715
	75411	5476		75408.9	9392		75408.9	3323		75410.7	12508		75408.9	5227		75408.9	5574		75408.9	5923		75410.7	10730		75394	14323		75394	19388		75410.7	13757		75394	20366		75410.7	11854		75410.7	22966		75410.7	15007
	75416.3	5643		75414.3	9571		75414.3	3253		75416	12555		75414.3	5085		75414.3	5445		75414.3	6055		75416	11010		75399.4	14082		75399.4	19037		75416	13453		75399.4	20511		75416	11980		75416	23149		75416	15325
	75421.6	5774		75419.6	9488		75419.6	3144		75421.3	12084		75419.6	5345		75419.6	5477		75419.6	5911		75421.3	11024		75404.7	13833		75404.7	18715		75421.3	13713		75404.7	20368		75421.3	12207		75421.3	23114		75421.3	15527
	75426.9	5882		75424.9	9193		75424.9	3192		75426.6	12102		75424.9	5626		75424.9	5256		75424.9	6056		75426.6	11031		75410	13490		75410	19014		75426.6	13822		75410	20290		75426.6	12087		75426.6	23252		75426.6	15504
	75432.3	5789		75430.2	9356		75430.2	3149		75432	12358		75430.2	5649		75430.2	5346		75430.2	6211		75432	10925		75415.3	13698		75415.3	18777		75432	14063		75415.3	20093		75432	11811		75432	22831		75432	15345
	75437.6	5738		75435.5	9444		75435.5	3374		75437.3	12719		75435.5	5709		75435.5	5514		75435.5	6256		75437.3	10934		75420.6	14204		75420.6	18945		75437.3	13788		75420.6	20473		75437.3	11546		75437.3	22115		75437.3	15406
	75442.9	5965		75440.9	9412		75440.9	3441		75442.6	12725		75440.9	5364		75440.9	5405		75440.9	6365		75442.6	11270		75425.9	14200		75425.9	18918		75442.6	13493		75425.9	20936		75442.6	11389		75442.6	22058		75442.6	15433
	75448.2	5770		75446.2	9164		75446.2	3456		75447.9	12451		75446.2	5324		75446.2	5538		75446.2	6209		75447.9	11245		75431.2	14200		75431.2	18762		75447.9	13847		75431.2	20954		75447.9	11469		75447.9	22637		75447.9	15008
	75453.6	5557		75451.5	9301		75451.5	3356		75453.2	12111		75451.5	5471		75451.5	5663		75451.5	6285		75453.2	10824		75436.5	14165		75436.5	18610		75453.2	14195		75436.5	21195		75453.2	11444		75453.2	23281		75453.2	15045
	75458.9	5659		75456.8	9492		75456.8	3369		75458.6	12005		75456.8	5391		75456.8	5655		75456.8	6188		75458.6	10714		75441.8	14302		75441.8	18485		75458.6	14143		75441.8	20797		75458.6	11559		75458.6	23848		75458.6	14993
	75464.2	5594		75462.1	9461		75462.1	3399		75463.9	12408		75462.1	5342		75462.1	5698		75462.1	5957		75463.9	10650		75447.1	14358		75447.1	18361		75463.9	14088		75447.1	20742		75463.9	11684		75463.9	24128		75463.9	14905
	75469.5	5573		75467.5	9438		75467.5	3428		75469.2	12360		75467.5	5272		75467.5	5559		75467.5	6034		75469.2	10172		75452.4	14327		75452.4	18525		75469.2	13699		75452.4	20432		75469.2	11647		75469.2	24458		75469.2	15247
	75474.9	5679		75472.8	9405		75472.8	3272		75474.5	12665		75472.8	5505		75472.8	5456		75472.8	6193		75474.5	10131		75457.7	14254		75457.7	18893		75474.5	13249		75457.7	20685		75474.5	11972		75474.5	24516		75474.5	15151
	75480.2	5709		75478.1	9324		75478.1	3384		75479.9	12744		75478.1	5429		75478.1	5526		75478.1	5998		75479.9	10289		75463.1	14260		75463.1	18314		75479.9	13177		75463.1	21247		75479.9	11994		75479.9	24358		75479.9	15011
	75485.5	5635		75483.4	9303		75483.4	3433		75485.2	12520		75483.4	5433		75483.4	5507		75483.4	6238		75485.2	10678		75468.4	13934		75468.4	18173		75485.2	12858		75468.4	21313		75485.2	11979		75485.2	23802		75485.2	14827
	75490.8	5432		75488.8	9047		75488.8	3483		75490.5	12770		75488.8	5387		75488.8	5396		75488.8	6168		75490.5	10892		75473.7	14080		75473.7	18202		75490.5	13040		75473.7	20987		75490.5	12185		75490.5	23454		75490.5	14827
	75496.1	5590		75494.1	9461		75494.1	3480		75495.8	12608		75494.1	5263		75494.1	5430		75494.1	6174		75495.8	10905		75479	14374		75479	18813		75495.8	12971		75479	20343		75495.8	12272		75495.8	23024		75495.8	15238
	75501.5	5517		75499.4	9231		75499.4	3390		75501.2	12244		75499.4	5282		75499.4	5669		75499.4	5895		75501.2	10757		75484.3	14237		75484.3	18968		75501.2	12964		75484.3	19836		75501.2	12187		75501.2	22942		75501.2	15658
	75506.8	5713		75504.7	9620		75504.7	3381		75506.5	12092		75504.7	5271		75504.7	5430		75504.7	5970		75506.5	10811		75489.6	14152		75489.6	18779		75506.5	13299		75489.6	19597		75506.5	12076		75506.5	22609		75506.5	15758
	75512.1	5793		75510.1	9340		75510.1	3489		75511.8	11986		75510.1	5341		75510.1	5511		75510.1	6020		75511.8	10403		75494.9	14142		75494.9	18745		75511.8	13539		75494.9	19888		75511.8	12006		75511.8	22637		75511.8	15226
	75517.5	5622		75515.4	9479		75515.4	3534		75517.1	11849		75515.4	5430		75515.4	5773		75515.4	5993		75517.1	10442		75500.2	14344		75500.2	18740		75517.1	13387		75500.2	20765		75517.1	12142		75517.1	23039		75517.1	15195
	75522.8	5701		75520.7	9364		75520.7	3370		75522.5	11927		75520.7	5531		75520.7	5719		75520.7	6076		75522.5	10476		75505.5	14410		75505.5	18798		75522.5	13235		75505.5	20554		75522.5	11833		75522.5	23209		75522.5	15072
	75528.1	5607		75526	9424		75526	3463		75527.8	12196		75526	5616		75526	5741		75526	6145		75527.8	10422		75510.8	13804		75510.8	18859		75527.8	13091		75510.8	20710		75527.8	11582		75527.8	22957		75527.8	15215
	75533.4	5722		75531.4	9456		75531.4	3443		75533.1	12500		75531.4	5742		75531.4	5662		75531.4	6236		75533.1	10363		75516.2	13640		75516.2	18959		75533.1	13437		75516.2	20717		75533.1	11708		75533.1	23016		75533.1	15003
	75538.8	5686		75536.7	9438		75536.7	3365		75538.4	12852		75536.7	5835		75536.7	5679		75536.7	6307		75538.4	10512		75521.5	13748		75521.5	19419		75538.4	13738		75521.5	20463		75538.4	11877		75538.4	23355		75538.4	15078
	75544.1	5841		75542	9429		75542	3519		75543.8	12886		75542	5808		75542	5676		75542	6331		75543.8	10757		75526.8	13861		75526.8	19401		75543.8	13543		75526.8	20489		75543.8	12030		75543.8	23458		75543.8	14933
	75549.4	6136		75547.3	9244		75547.3	3634		75549.1	13080		75547.3	5605		75547.3	5540		75547.3	6144		75549.1	10621		75532.1	13801		75532.1	19328		75549.1	13452		75532.1	20652		75549.1	12097		75549.1	23631		75549.1	14785
	75554.7	6049		75552.7	9342		75552.7	3623		75554.4	13340		75552.7	5652		75552.7	5578		75552.7	6079		75554.4	10742		75537.4	13831		75537.4	18810		75554.4	13901		75537.4	21005		75554.4	12281		75554.4	23190		75554.4	15046
	75560.1	5976		75558	9106		75558	3560		75559.8	12601		75558	5595		75558	5485		75558	5931		75559.8	10671		75542.7	14356		75542.7	18608		75559.8	13825		75542.7	21000		75559.8	12241		75559.8	22888		75559.8	15128
	75565.4	5837		75563.3	9434		75563.3	3490		75565.1	12696		75563.3	5434		75563.3	5522		75563.3	5702		75565.1	10437		75548	14497		75548	18892		75565.1	13287		75548	21019		75565.1	12335		75565.1	22778		75565.1	15005
	75570.7	5794		75568.6	9500		75568.6	3335		75570.4	12954		75568.6	5391		75568.6	5563		75568.6	5746		75570.4	10315		75553.3	14299		75553.3	19416		75570.4	12953		75553.3	20694		75570.4	12688		75570.4	23668		75570.4	14901
	75576	5694		75574	9511		75574	3341		75575.7	12930		75574	5414		75574	5547		75574	5885		75575.7	10211		75558.6	14064		75558.6	19453		75575.7	12709		75558.6	20832		75575.7	12392		75575.7	23824		75575.7	14857
	75581.4	5863		75579.3	9324		75579.3	3388		75581.1	12714		75579.3	5479		75579.3	5365		75579.3	6003		75581.1	10432		75564	14559		75564	19295		75581.1	13053		75564	20652		75581.1	12363		75581.1	23669		75581.1	14947
	75586.7	5876		75584.6	9345		75584.6	3463		75586.4	12446		75584.6	5724		75584.6	5257		75584.6	5858		75586.4	10804		75569.3	14988		75569.3	18892		75586.4	12982		75569.3	20587		75586.4	12419		75586.4	23854		75586.4	15359
	75592	5943		75589.9	9530		75589.9	3362		75591.7	12398		75589.9	5630		75589.9	5018		75589.9	5948		75591.7	10675		75574.6	14499		75574.6	18678		75591.7	13077		75574.6	20511		75591.7	12229		75591.7	24423		75591.7	15599
	75597.4	5804		75595.3	9247		75595.3	3435		75597.1	12204		75595.3	5634		75595.3	5128		75595.3	6076		75597.1	10661		75579.9	13900		75579.9	18857		75597.1	13006		75579.9	20750		75597.1	12559		75597.1	23824		75597.1	15476
	75602.7	5830		75600.6	9367		75600.6	3379		75602.4	11949		75600.6	5427		75600.6	5288		75600.6	6165		75602.4	10723		75585.2	14099		75585.2	19095		75602.4	13118		75585.2	20620		75602.4	12537		75602.4	23308		75602.4	14970
	75608	5741		75605.9	9322		75605.9	3350		75607.7	11970		75605.9	5363		75605.9	5325		75605.9	6258		75607.7	10859		75590.5	14191		75590.5	19003		75607.7	13282		75590.5	20132		75607.7	12530		75607.7	23249		75607.7	14480
	75613.3	5765		75611.3	9200		75611.3	3423		75613	12248		75611.3	5432		75611.3	5298		75611.3	6304		75613	10710		75595.8	14619		75595.8	18830		75613	13423		75595.8	21000		75613	12503		75613	23305		75613	14777
	75618.7	5819		75616.6	9231		75616.6	3305		75618.4	12558		75616.6	5388		75616.6	5239		75616.6	6429		75618.4	10474		75601.2	15123		75601.2	18173		75618.4	13606		75601.2	20813		75618.4	12295		75618.4	23887		75618.4	14848
	75624	5956		75621.9	9148		75621.9	3273		75623.7	12412		75621.9	5302		75621.9	5291		75621.9	6420		75623.7	10376		75606.5	15278		75606.5	18668		75623.7	14102		75606.5	20907		75623.7	12283		75623.7	24250		75623.7	14548
	75629.3	5670		75627.2	9414		75627.2	3316		75629	12174		75627.2	5332		75627.2	5423		75627.2	6161		75629	10488		75611.8	15387		75611.8	19166		75629	14198		75611.8	21320		75629	12359		75629	24608		75629	14678
	75634.7	5436		75632.6	9268		75632.6	3403		75634.4	12328		75632.6	5555		75632.6	5451		75632.6	6063		75634.4	10525		75617.1	15281		75617.1	19011		75634.4	13767		75617.1	21307		75634.4	12477		75634.4	24752		75634.4	15155
	75640	5650		75637.9	9239		75637.9	3611		75639.7	12262		75637.9	5823		75637.9	5601		75637.9	5905		75639.7	10741		75622.4	14972		75622.4	19289		75639.7	13243		75622.4	21446		75639.7	12667		75639.7	24309		75639.7	15840
	75645.3	5660		75643.2	9194		75643.2	3586		75645	12182		75643.2	5771		75643.2	5560		75643.2	5935		75645	10745		75627.7	14843		75627.7	19057		75645	13632		75627.7	22204		75645	12786		75645	24418		75645	16191
	75650.7	5609		75648.6	9462		75648.6	3573		75650.3	11979		75648.6	5566		75648.6	5290		75648.6	5864		75650.3	10589		75633	14226		75633	19309		75650.3	13828		75633	22730		75650.3	12553		75650.3	24522		75650.3	15906
	75656	5851		75653.9	9423		75653.9	3479		75655.7	12349		75653.9	5419		75653.9	5250		75653.9	6036		75655.7	10664		75638.4	14029		75638.4	19225		75655.7	14013		75638.4	22152		75655.7	12308		75655.7	24351		75655.7	15588
	75661.3	5772		75659.2	9366		75659.2	3366		75661	12007		75659.2	5268		75659.2	5026		75659.2	5957		75661	10590		75643.7	13837		75643.7	18857		75661	13934		75643.7	21742		75661	12176		75661	24652		75661	15674
	75666.6	5730		75664.5	9399		75664.5	3367		75666.3	11813		75664.5	5355		75664.5	5167		75664.5	6134		75666.3	11058		75649	13705		75649	18680		75666.3	13443		75649	21355		75666.3	12135		75666.3	24707		75666.3	15387
	75672	5745		75669.9	9255		75669.9	3409		75671.7	11632		75669.9	5293		75669.9	5276		75669.9	6099		75671.7	11333		75654.3	14053		75654.3	18732		75671.7	13335		75654.3	21052		75671.7	12288		75671.7	24590		75671.7	15173
	75677.3	5682		75675.2	9318		75675.2	3561		75677	11764		75675.2	5237		75675.2	5674		75675.2	5918		75677	11393		75659.6	14186		75659.6	19154		75677	13283		75659.6	20798		75677	12193		75677	24972		75677	15294
	75682.6	5923		75680.5	9423		75680.5	3558		75682.3	11890		75680.5	5203		75680.5	5751		75680.5	5803		75682.3	11252		75664.9	14234		75664.9	19110		75682.3	13341		75664.9	21030		75682.3	12125		75682.3	25723		75682.3	15546
	75688	5934		75685.9	9388		75685.9	3561		75687.7	11652		75685.9	5454		75685.9	5610		75685.9	6002		75687.7	11070		75670.3	14152		75670.3	19317		75687.7	13446		75670.3	21000		75687.7	12289		75687.7	25619		75687.7	15472
	75693.3	5879		75691.2	9458		75691.2	3501		75693	11702		75691.2	5200		75691.2	5499		75691.2	6017		75693	10797		75675.6	14180		75675.6	20066		75693	13464		75675.6	20756		75693	12633		75693	25236		75693	15382
	75698.6	5705		75696.5	9267		75696.5	3538		75698.3	12141		75696.5	5270		75696.5	5618		75696.5	6133		75698.3	10708		75680.9	14501		75680.9	20036		75698.3	13570		75680.9	20432		75698.3	12602		75698.3	25470		75698.3	15451
	75704	5767		75701.9	9184		75701.9	3462		75703.7	12621		75701.9	5539		75701.9	5752		75701.9	6276		75703.7	10506		75686.2	14767		75686.2	19753		75703.7	13663		75686.2	21094		75703.7	12517		75703.7	25690		75703.7	15316
	75709.3	5813		75707.2	9249		75707.2	3547		75709	12889		75707.2	5617		75707.2	5747		75707.2	6219		75709	10592		75691.5	14670		75691.5	19524		75709	13520		75691.5	21716		75709	12357		75709	25307		75709	15761
	75714.6	5934		75712.5	9144		75712.5	3500		75714.3	12951		75712.5	5654		75712.5	5413		75712.5	6126		75714.3	10693		75696.8	14463		75696.8	19405		75714.3	13407		75696.8	21303		75714.3	12634		75714.3	24916		75714.3	15747
	75720	6083		75717.9	9139		75717.9	3539		75719.7	12845		75717.9	5853		75717.9	5625		75717.9	5916		75719.7	10561		75702.2	14588		75702.2	18921		75719.7	13056		75702.2	21054		75719.7	12420		75719.7	24844		75719.7	15707
	75725.3	5901		75723.2	9193		75723.2	3437		75725	12620		75723.2	5990		75723.2	5849		75723.2	6167		75725	10847		75707.5	14015		75707.5	18348		75725	12944		75707.5	20431		75725	12010		75725	24900		75725	15354
	75730.6	5958		75728.5	9191		75728.5	3444		75730.3	12429		75728.5	5774		75728.5	5799		75728.5	6116		75730.3	10773		75712.8	13887		75712.8	18746		75730.3	13009		75712.8	20182		75730.3	11829		75730.3	24957		75730.3	15509
	75736	5749		75733.9	9233		75733.9	3317		75735.7	12245		75733.9	5629		75733.9	5771		75733.9	5935		75735.7	10936		75718.1	13870		75718.1	19140		75735.7	13198		75718.1	20642		75735.7	12351		75735.7	25203		75735.7	15882
	75741.3	5754		75739.2	9196		75739.2	3436		75741	12351		75739.2	5617		75739.2	5683		75739.2	5828		75741	11149		75723.4	13943		75723.4	19096		75741	13309		75723.4	20926		75741	12240		75741	25298		75741	15706
	75746.6	5735		75744.5	9401		75744.5	3436		75746.3	12196		75744.5	5275		75744.5	5772		75744.5	6076		75746.3	11156		75728.8	14144		75728.8	18822		75746.3	13902		75728.8	21295		75746.3	12273		75746.3	25516		75746.3	15810
	75752	5607		75749.8	9258		75749.8	3388		75751.7	12171		75749.8	5420		75749.8	5826		75749.8	6193		75751.7	11128		75734.1	14535		75734.1	19066		75751.7	14031		75734.1	21699		75751.7	12769		75751.7	25386		75751.7	15883
	75757.3	5583		75755.2	9314		75755.2	3515		75757	11930		75755.2	5291		75755.2	5995		75755.2	6148		75757	11151		75739.4	14872		75739.4	19479		75757	14056		75739.4	21361		75757	12500		75757	25017		75757	15696
	75762.6	5490		75760.5	9533		75760.5	3475		75762.3	11682		75760.5	5454		75760.5	5862		75760.5	6577		75762.3	11137		75744.7	14625		75744.7	19221		75762.3	14179		75744.7	20834		75762.3	12218		75762.3	25063		75762.3	15215
	75768	5592		75765.8	9414		75765.8	3550		75767.7	11762		75765.8	5496		75765.8	5756		75765.8	6739		75767.7	11209		75750	14496		75750	18961		75767.7	13881		75750	20949		75767.7	12243		75767.7	25672		75767.7	15497
	75773.3	5710		75771.2	9563		75771.2	3473		75773	12046		75771.2	5523		75771.2	5665		75771.2	6771		75773	10797		75755.4	14643		75755.4	18779		75773	13859		75755.4	21218		75773	12191		75773	25871		75773	15547
	75778.6	5866		75776.5	9509		75776.5	3306		75778.3	12094		75776.5	5538		75776.5	5602		75776.5	6762		75778.3	10700		75760.7	14782		75760.7	18917		75778.3	14205		75760.7	21380		75778.3	12394		75778.3	26106		75778.3	15580
	75784	5916		75781.8	9301		75781.8	3161		75783.7	12211		75781.8	5719		75781.8	5496		75781.8	6505		75783.7	10986		75766	15048		75766	18898		75783.7	14270		75766	21608		75783.7	12505		75783.7	26157		75783.7	15189
	75789.3	5802		75787.2	9358		75787.2	3239		75789	12459		75787.2	5685		75787.2	5854		75787.2	6226		75789	10934		75771.3	15404		75771.3	19090		75789	14239		75771.3	21941		75789	12617		75789	25781		75789	15207
	75794.6	5724		75792.5	9231		75792.5	3344		75794.3	12436		75792.5	5937		75792.5	5905		75792.5	6208		75794.3	10832		75776.6	15218		75776.6	18766		75794.3	14226		75776.6	22277		75794.3	12510		75794.3	25939		75794.3	15128
	75800	5711		75797.9	9472		75797.9	3389		75799.7	12213		75797.9	5920		75797.9	5692		75797.9	6109		75799.7	10952		75782	15094		75782	19086		75799.7	13767		75782	21902		75799.7	12495		75799.7	26052		75799.7	15079
	75805.3	5656		75803.2	9205		75803.2	3437		75805	12010		75803.2	5794		75803.2	5655		75803.2	6265		75805	11115		75787.3	15057		75787.3	18918		75805	13738		75787.3	21520		75805	12674		75805	25785		75805	14994
	75810.7	5709		75808.5	9260		75808.5	3419		75810.3	12033		75808.5	5568		75808.5	5607		75808.5	6296		75810.3	11010		75792.6	15420		75792.6	19181		75810.3	14214		75792.6	21998		75810.3	12565		75810.3	25699		75810.3	14875
	75816	5820		75813.9	9356		75813.9	3601		75815.7	12245		75813.9	5747		75813.9	5548		75813.9	6371		75815.7	10545		75797.9	15309		75797.9	18980		75815.7	14398		75797.9	21727		75815.7	12658		75815.7	25988		75815.7	14992
	75821.3	5673		75819.2	9329		75819.2	3759		75821	12295		75819.2	5711		75819.2	5605		75819.2	6606		75821	10508		75803.2	14894		75803.2	19383		75821	14465		75803.2	21468		75821	12770		75821	26014		75821	15128
	75826.7	5770		75824.5	9404		75824.5	3763		75826.4	11903		75824.5	5675		75824.5	5525		75824.5	6803		75826.4	10559		75808.6	15005		75808.6	19285		75826.4	14177		75808.6	21767		75826.4	12969		75826.4	26671		75826.4	15300
	75832	5849		75829.9	9403		75829.9	3623		75831.7	11936		75829.9	5477		75829.9	5629		75829.9	6761		75831.7	10772		75813.9	14906		75813.9	19327		75831.7	13916		75813.9	21816		75831.7	12701		75831.7	26695		75831.7	15482
	75837.3	5717		75835.2	9473		75835.2	3576		75837	12483		75835.2	5445		75835.2	5511		75835.2	6407		75837	10867		75819.2	14963		75819.2	19358		75837	13772		75819.2	21774		75837	12216		75837	26847		75837	15404
	75842.7	5596		75840.5	9663		75840.5	3682		75842.4	12398		75840.5	5591		75840.5	5730		75840.5	6183		75842.4	10854		75824.5	14805		75824.5	19425		75842.4	14266		75824.5	21876		75842.4	12540		75842.4	27244		75842.4	15253
	75848	5611		75845.9	9420		75845.9	3521		75847.7	12364		75845.9	5533		75845.9	5983		75845.9	6284		75847.7	11246		75829.8	14811		75829.8	19629		75847.7	14160		75829.8	21886		75847.7	12568		75847.7	26963		75847.7	15255
	75853.3	5626		75851.2	9415		75851.2	3509		75853	12425		75851.2	5531		75851.2	5837		75851.2	6395		75853	11352		75835.2	14763		75835.2	19396		75853	14054		75835.2	22053		75853	12582		75853	27130		75853	15322
	75858.7	5526		75856.5	9334		75856.5	3528		75858.4	12723		75856.5	5636		75856.5	5632		75856.5	6306		75858.4	11408		75840.5	14570		75840.5	18886		75858.4	13917		75840.5	21628		75858.4	12484		75858.4	27009		75858.4	15784
	75864	5658		75861.9	9218		75861.9	3406		75863.7	12567		75861.9	5795		75861.9	5594		75861.9	6148		75863.7	11200		75845.8	14751		75845.8	18609		75863.7	13922		75845.8	21512		75863.7	12786		75863.7	26248		75863.7	15682
	75869.4	5595		75867.2	9193		75867.2	3578		75869.1	12335		75867.2	5633		75867.2	5647		75867.2	5984		75869.1	10958		75851.1	14961		75851.1	18737		75869.1	14143		75851.1	21346		75869.1	12679		75869.1	26699		75869.1	15740
	75874.7	5713		75872.6	9300		75872.6	3660		75874.4	12538		75872.6	5674		75872.6	5795		75872.6	5950		75874.4	10871		75856.5	14898		75856.5	19310		75874.4	14029		75856.5	21423		75874.4	12373		75874.4	27320		75874.4	15620
	75880	5938		75877.9	9304		75877.9	3589		75879.7	12405		75877.9	5882		75877.9	5790		75877.9	6076		75879.7	10657		75861.8	14912		75861.8	19286		75879.7	13790		75861.8	21344		75879.7	12212		75879.7	27114		75879.7	15158
	75885.4	6053		75883.2	9262		75883.2	3474		75885.1	12200		75883.2	5875		75883.2	5769		75883.2	6123		75885.1	10608		75867.1	14979		75867.1	19135		75885.1	13782		75867.1	21224		75885.1	12462		75885.1	26871		75885.1	14776
	75890.7	6181		75888.6	9377		75888.6	3593		75890.4	12365		75888.6	5703		75888.6	5995		75888.6	6200		75890.4	10934		75872.4	14886		75872.4	19526		75890.4	13855		75872.4	21078		75890.4	12412		75890.4	27137		75890.4	15001
	75896.1	6054		75893.9	9331		75893.9	3703		75895.7	12715		75893.9	5450		75893.9	5977		75893.9	6051		75895.7	11026		75877.8	14932		75877.8	19466		75895.7	13847		75877.8	21566		75895.7	12272		75895.7	27529		75895.7	15412
	75901.4	5956		75899.2	9254		75899.2	3625		75901.1	12622		75899.2	5663		75899.2	5667		75899.2	6154		75901.1	10929		75883.1	14814		75883.1	19519		75901.1	13846		75883.1	21497		75901.1	12160		75901.1	27855		75901.1	15678
	75906.7	5782		75904.6	9140		75904.6	3482		75906.4	12393		75904.6	5741		75904.6	5999		75904.6	5949		75906.4	10887		75888.4	15009		75888.4	19642		75906.4	13760		75888.4	21104		75906.4	12538		75906.4	28248		75906.4	15645
	75912.1	5637		75909.9	9399		75909.9	3388		75911.8	12331		75909.9	5778		75909.9	5762		75909.9	6010		75911.8	11009		75893.7	15663		75893.7	19431		75911.8	13465		75893.7	21340		75911.8	12542		75911.8	28387		75911.8	15282
	75917.4	5611		75915.3	9240		75915.3	3305		75917.1	12281		75915.3	5816		75915.3	5660		75915.3	6305		75917.1	11136		75899.1	15532		75899.1	19373		75917.1	13499		75899.1	21173		75917.1	12536		75917.1	27518		75917.1	15487
	75922.8	5608		75920.6	9167		75920.6	3438		75922.4	12227		75920.6	5938		75920.6	5629		75920.6	6320		75922.4	11265		75904.4	15158		75904.4	19637		75922.4	14164		75904.4	22190		75922.4	12745		75922.4	27421		75922.4	15822
	75928.1	5631		75925.9	9242		75925.9	3336		75927.8	12199		75925.9	6043		75925.9	5664		75925.9	6481		75927.8	10930		75909.7	14704		75909.7	19522		75927.8	14608		75909.7	23020		75927.8	12582		75927.8	27393		75927.8	15795
	75933.4	5955		75931.3	9218		75931.3	3437		75933.1	12506		75931.3	5896		75931.3	5831		75931.3	6332		75933.1	10752		75915	14443		75915	19157		75933.1	14224		75915	22759		75933.1	12307		75933.1	27563		75933.1	15810
	75938.8	5944		75936.6	9366		75936.6	3538		75938.5	12656		75936.6	5880		75936.6	5801		75936.6	6290		75938.5	10544		75920.4	14700		75920.4	19048		75938.5	14033		75920.4	22488		75938.5	12163		75938.5	27418		75938.5	15824
	75944.1	5748		75942	9639		75942	3521		75943.8	12622		75942	5853		75942	5701		75942	6015		75943.8	10700		75925.7	14621		75925.7	19047		75943.8	13939		75925.7	21879		75943.8	12301		75943.8	27772		75943.8	15789
	75949.5	5736		75947.3	9619		75947.3	3333		75949.1	12681		75947.3	5819		75947.3	5574		75947.3	6144		75949.1	10912		75931	14561		75931	19181		75949.1	13919		75931	21831		75949.1	12323		75949.1	27951		75949.1	15796
	75954.8	5767		75952.6	9524		75952.6	3461		75954.5	12914		75952.6	5740		75952.6	5363		75952.6	6349		75954.5	10957		75936.3	14518		75936.3	19069		75954.5	14387		75936.3	21813		75954.5	12465		75954.5	28525		75954.5	15375
	75960.1	6004		75958	9742		75958	3362		75959.8	12751		75958	5677		75958	5599		75958	6438		75959.8	11146		75941.7	14706		75941.7	19191		75959.8	14196		75941.7	21705		75959.8	12647		75959.8	28024		75959.8	14983
	75965.5	5826		75963.3	9474		75963.3	3436		75965.2	12303		75963.3	5604		75963.3	5588		75963.3	6173		75965.2	11029		75947	15281		75947	19706		75965.2	14020		75947	21867		75965.2	12625		75965.2	27278		75965.2	14749
	75970.8	5568		75968.7	9497		75968.7	3364		75970.5	12223		75968.7	5747		75968.7	5715		75968.7	6098		75970.5	10898		75952.3	15929		75952.3	19941		75970.5	13595		75952.3	22361		75970.5	12288		75970.5	27129		75970.5	15665
	75976.2	5556		75974	9375		75974	3532		75975.9	12261		75974	5663		75974	5691		75974	5989		75975.9	10907		75957.6	15904		75957.6	20074		75975.9	13430		75957.6	22348		75975.9	12168		75975.9	27271		75975.9	15739
	75981.5	5514		75979.3	9379		75979.3	3594		75981.2	12152		75979.3	5856		75979.3	5589		75979.3	6357		75981.2	10841		75963	15705		75963	20109		75981.2	13560		75963	21939		75981.2	12270		75981.2	27790		75981.2	15623
	75986.8	5480		75984.7	9358		75984.7	3579		75986.5	12245		75984.7	5809		75984.7	5511		75984.7	6557		75986.5	10840		75968.3	15566		75968.3	20035		75986.5	13678		75968.3	21209		75986.5	12516		75986.5	28362		75986.5	15320
	75992.2	5601		75990	9284		75990	3543		75991.9	12037		75990	5753		75990	5336		75990	6521		75991.9	11123		75973.6	15038		75973.6	19853		75991.9	14271		75973.6	21199		75991.9	12532		75991.9	29077		75991.9	15357
	75997.5	5730		75995.4	9342		75995.4	3455		75997.2	12239		75995.4	5740		75995.4	5315		75995.4	6104		75997.2	11302		75978.9	14886		75978.9	20022		75997.2	14417		75978.9	21142		75997.2	12474		75997.2	29385		75997.2	15581
	76002.9	6010		76000.7	9485		76000.7	3358		76002.6	12557		76000.7	5576		76000.7	5630		76000.7	6003		76002.6	10825		75984.3	14762		75984.3	19931		76002.6	14089		75984.3	21498		76002.6	12375		76002.6	28589		76002.6	15648
	76008.2	5811		76006	9401		76006	3150		76007.9	12556		76006	5606		76006	5590		76006	6018		76007.9	10511		75989.6	14485		75989.6	19712		76007.9	13939		75989.6	22196		76007.9	12204		76007.9	28316		76007.9	15282
	76013.6	5904		76011.4	9185		76011.4	3130		76013.3	12233		76011.4	5612		76011.4	5595		76011.4	6095		76013.3	10591		75994.9	14187		75994.9	19755		76013.3	14208		75994.9	22794		76013.3	11906		76013.3	28395		76013.3	15491
	76018.9	5893		76016.7	9171		76016.7	3429		76018.6	12206		76016.7	5736		76016.7	5798		76016.7	6103		76018.6	10789		76000.3	14734		76000.3	19590		76018.6	14047		76000.3	22650		76018.6	11843		76018.6	29049		76018.6	15413
	76024.2	5797		76022.1	9230		76022.1	3458		76023.9	12187		76022.1	5548		76022.1	5669		76022.1	6285		76023.9	11008		76005.6	15293		76005.6	19808		76023.9	13979		76005.6	22208		76023.9	11757		76023.9	29432		76023.9	15602
	76029.6	5744		76027.4	9367		76027.4	3521		76029.3	12086		76027.4	5483		76027.4	5416		76027.4	6219		76029.3	10993		76010.9	15632		76010.9	19774		76029.3	13913		76010.9	22058		76029.3	12002		76029.3	29995		76029.3	15512
	76034.9	5792		76032.8	9393		76032.8	3447		76034.6	12139		76032.8	5651		76032.8	5275		76032.8	6173		76034.6	10993		76016.2	15437		76016.2	19975		76034.6	14107		76016.2	22207		76034.6	12363		76034.6	30586		76034.6	15219
	76040.3	5719		76038.1	9370		76038.1	3419		76040	12547		76038.1	5709		76038.1	5206		76038.1	6362		76040	11179		76021.6	15271		76021.6	20247		76040	13912		76021.6	22055		76040	12465		76040	30454		76040	15389
	76045.6	5708		76043.4	9421		76043.4	3376		76045.3	12302		76043.4	5654		76043.4	5379		76043.4	6448		76045.3	11347		76026.9	15103		76026.9	20095		76045.3	14094		76026.9	22219		76045.3	12479		76045.3	29995		76045.3	15280
	76051	5593		76048.8	9429		76048.8	3272		76050.7	11988		76048.8	5696		76048.8	5315		76048.8	6430		76050.7	11241		76032.2	15100		76032.2	20047		76050.7	14467		76032.2	22251		76050.7	12592		76050.7	29733		76050.7	15863
	76056.3	5692		76054.1	9343		76054.1	3362		76056	12046		76054.1	5744		76054.1	5457		76054.1	6059		76056	11120		76037.6	15048		76037.6	19588		76056	14506		76037.6	22571		76056	12893		76056	29294		76056	16218
	76061.7	5718		76059.5	9393		76059.5	3450		76061.4	12220		76059.5	5567		76059.5	5573		76059.5	6040		76061.4	10881		76042.9	14840		76042.9	19105		76061.4	14508		76042.9	22044		76061.4	12616		76061.4	29699		76061.4	16546
	76067	5854		76064.8	9295		76064.8	3481		76066.7	12280		76064.8	5518		76064.8	5503		76064.8	6200		76066.7	10595		76048.2	14706		76048.2	19087		76066.7	14333		76048.2	21796		76066.7	12553		76066.7	30112		76066.7	16644
	76072.4	5493		76070.2	9223		76070.2	3373		76072	12048		76070.2	5551		76070.2	5333		76070.2	6171		76072	10537		76053.5	15121		76053.5	19860		76072	14401		76053.5	22034		76072	12710		76072	30433		76072	16417
	76077.7	5786		76075.5	9389		76075.5	3574		76077.4	12354		76075.5	5831		76075.5	5378		76075.5	6185		76077.4	10660		76058.9	15411		76058.9	20043		76077.4	14344		76058.9	22353		76077.4	12876		76077.4	30482		76077.4	16422
	76083	5667		76080.8	9405		76080.8	3529		76082.7	12160		76080.8	5810		76080.8	5418		76080.8	6147		76082.7	10756		76064.2	15493		76064.2	19825		76082.7	14390		76064.2	22235		76082.7	12819		76082.7	30237		76082.7	16159
	76088.4	5742		76086.2	9522		76086.2	3552		76088.1	12487		76086.2	5582		76086.2	5482		76086.2	6072		76088.1	10739		76069.5	15393		76069.5	19666		76088.1	14499		76069.5	22724		76088.1	12727		76088.1	29787		76088.1	16050
	76093.7	5804		76091.5	9479		76091.5	3490		76093.4	12578		76091.5	5665		76091.5	5509		76091.5	5986		76093.4	10962		76074.9	15222		76074.9	19598		76093.4	14310		76074.9	22742		76093.4	12568		76093.4	29278		76093.4	15959
	76099.1	5833		76096.9	9404		76096.9	3357		76098.8	12339		76096.9	5674		76096.9	5408		76096.9	6385		76098.8	11061		76080.2	15079		76080.2	19285		76098.8	14593		76080.2	22824		76098.8	12673		76098.8	29233		76098.8	15903
	76104.4	6029		76102.2	9323		76102.2	3416		76104.1	12263		76102.2	5694		76102.2	5461		76102.2	6465		76104.1	10937		76085.5	15094		76085.5	19479		76104.1	14321		76085.5	22813		76104.1	12812		76104.1	29018		76104.1	16233
	76109.8	5728		76107.6	9341		76107.6	3415		76109.5	12430		76107.6	5700		76107.6	5510		76107.6	6381		76109.5	10844		76090.9	15461		76090.9	19882		76109.5	14253		76090.9	22734		76109.5	12909		76109.5	29457		76109.5	16255
	76115.1	5682		76112.9	9332		76112.9	3412		76114.8	12491		76112.9	5611		76112.9	5629		76112.9	6559		76114.8	10566		76096.2	15177		76096.2	19993		76114.8	13942		76096.2	22580		76114.8	12815		76114.8	29858		76114.8	15984
	76120.5	5758		76118.3	9504		76118.3	3211		76120.2	12490		76118.3	5540		76118.3	5535		76118.3	6491		76120.2	10815		76101.5	14870		76101.5	19521		76120.2	13924		76101.5	23095		76120.2	12909		76120.2	29534		76120.2	16091
	76125.8	5679		76123.6	9631		76123.6	3331		76125.5	12740		76123.6	5530		76123.6	5642		76123.6	6495		76125.5	10783		76106.9	14913		76106.9	19073		76125.5	14190		76106.9	23311		76125.5	12577		76125.5	29544		76125.5	16198
	76131.2	5890		76129	9525		76129	3336		76130.9	12944		76129	5541		76129	5565		76129	6477		76130.9	10729		76112.2	15064		76112.2	19186		76130.9	14572		76112.2	23069		76130.9	12534		76130.9	30147		76130.9	15772
	76136.5	5908		76134.3	9547		76134.3	3327		76136.2	12667		76134.3	5614		76134.3	5749		76134.3	6353		76136.2	11152		76117.5	15099		76117.5	19585		76136.2	14489		76117.5	22630		76136.2	12422		76136.2	30477		76136.2	15953
	76141.9	5800		76139.6	9317		76139.6	3373		76141.5	12546		76139.6	5682		76139.6	5893		76139.6	6308		76141.5	11423		76122.9	15357		76122.9	19862		76141.5	14617		76122.9	22781		76141.5	12758		76141.5	30602		76141.5	16005
	76147.2	5957		76145	9376		76145	3469		76146.9	12442		76145	5851		76145	5753		76145	6524		76146.9	11631		76128.2	15452		76128.2	19968		76146.9	14252		76128.2	23054		76146.9	12999		76146.9	30396		76146.9	16144
	76152.6	6068		76150.3	9294		76150.3	3475		76152.2	12405		76150.3	5760		76150.3	5557		76150.3	6434		76152.2	11679		76133.5	15612		76133.5	19889		76152.2	14375		76133.5	23151		76152.2	13312		76152.2	30674		76152.2	15782
	76157.9	5976		76155.7	9406		76155.7	3535		76157.6	12194		76155.7	5696		76155.7	5566		76155.7	6512		76157.6	11383		76138.9	15499		76138.9	20092		76157.6	14469		76138.9	23480		76157.6	13065		76157.6	30401		76157.6	15611
	76163.2	5924		76161	9324		76161	3526		76162.9	12290		76161	5603		76161	5303		76161	6461		76162.9	11185		76144.2	15546		76144.2	19992		76162.9	14574		76144.2	23527		76162.9	12960		76162.9	30038		76162.9	15891
	76168.6	5894		76166.4	9430		76166.4	3529		76168.3	12305		76166.4	5591		76166.4	5321		76166.4	6365		76168.3	11140		76149.5	15810		76149.5	19619		76168.3	14453		76149.5	23343		76168.3	12653		76168.3	30101		76168.3	16420
	76173.9	5739		76171.7	9419		76171.7	3538		76173.6	12433		76171.7	5688		76171.7	5276		76171.7	6023		76173.6	11473		76154.9	15577		76154.9	19191		76173.6	13922		76154.9	23154		76173.6	12507		76173.6	30783		76173.6	16306
	76179.3	5675		76177.1	9253		76177.1	3484		76179	12560		76177.1	5765		76177.1	5306		76177.1	6010		76179	11660		76160.2	15333		76160.2	19205		76179	14061		76160.2	22939		76179	12651		76179	31507		76179	16523
	76184.6	5527		76182.4	9406		76182.4	3488		76184.3	12358		76182.4	5766		76182.4	5652		76182.4	6076		76184.3	11550		76165.5	15483		76165.5	19328		76184.3	14401		76165.5	22720		76184.3	12886		76184.3	31784		76184.3	16462
	76190	5695		76187.8	9389		76187.8	3431		76189.7	12088		76187.8	5854		76187.8	5702		76187.8	6104		76189.7	10937		76170.9	15504		76170.9	19830		76189.7	14313		76170.9	22659		76189.7	12776		76189.7	31696		76189.7	15960
	76195.3	6232		76193.1	9509		76193.1	3454		76195	11989		76193.1	5757		76193.1	5603		76193.1	6331		76195	10790		76176.2	15615		76176.2	19372		76195	14217		76176.2	22978		76195	12658		76195	31941		76195	16216
	76200.7	6452		76198.5	9230		76198.5	3448		76200.4	12118		76198.5	5805		76198.5	5315		76198.5	6417		76200.4	10962		76181.5	15809		76181.5	19443		76200.4	14034		76181.5	22968		76200.4	12871		76200.4	32254		76200.4	16402
	76206	6285		76203.8	9486		76203.8	3505		76205.7	12292		76203.8	5911		76203.8	5246		76203.8	6357		76205.7	11257		76186.9	15993		76186.9	19934		76205.7	14062		76186.9	22962		76205.7	13223		76205.7	31956		76205.7	16646
	76211.4	6290		76209.2	9362		76209.2	3629		76211.1	12239		76209.2	5671		76209.2	5254		76209.2	6604		76211.1	11138		76192.2	16091		76192.2	19828		76211.1	13988		76192.2	22901		76211.1	13008		76211.1	32451		76211.1	16589
	76216.7	6056		76214.5	9315		76214.5	3570		76216.4	11862		76214.5	5638		76214.5	5421		76214.5	6342		76216.4	11026		76197.5	16188		76197.5	19911		76216.4	14184		76197.5	23165		76216.4	12808		76216.4	32079		76216.4	16572
	76222.1	5958		76219.9	9406		76219.9	3503		76221.8	12163		76219.9	5680		76219.9	5639		76219.9	6381		76221.8	11001		76202.9	15715		76202.9	19973		76221.8	13930		76202.9	23027		76221.8	12466		76221.8	32409		76221.8	16350
	76227.4	5923		76225.2	9438		76225.2	3288		76227.1	12330		76225.2	5789		76225.2	5586		76225.2	6308		76227.1	11064		76208.2	15482		76208.2	20073		76227.1	14067		76208.2	23259		76227.1	12348		76227.1	31490		76227.1	16590
	76232.8	5747		76230.6	9754		76230.6	3429		76232.5	12524		76230.6	5854		76230.6	5592		76230.6	6112		76232.5	11427		76213.5	15125		76213.5	20408		76232.5	14124		76213.5	23089		76232.5	12548		76232.5	31110		76232.5	16604
	76238.1	5759		76235.9	9764		76235.9	3604		76237.8	12492		76235.9	5781		76235.9	5531		76235.9	5972		76237.8	11688		76218.9	15469		76218.9	20291		76237.8	14114		76218.9	23187		76237.8	12614		76237.8	30555		76237.8	16562
	76243.5	5803		76241.3	9651		76241.3	3559		76243.2	12747		76241.3	5630		76241.3	5526		76241.3	5913		76243.2	11759		76224.2	16136		76224.2	20418		76243.2	13976		76224.2	23546		76243.2	12614		76243.2	30240		76243.2	16051
	76248.8	5841		76246.6	9571		76246.6	3466		76248.5	12799		76246.6	5480		76246.6	5401		76246.6	5999		76248.5	11740		76229.5	15958		76229.5	20265		76248.5	14246		76229.5	23359		76248.5	12593		76248.5	30860		76248.5	15911
	76254.2	5790		76252	9506		76252	3614		76253.9	12362		76252	5434		76252	5679		76252	6105		76253.9	11934		76234.9	15873		76234.9	20409		76253.9	14753		76234.9	23584		76253.9	12914		76253.9	31149		76253.9	16291
	76259.6	5962		76257.3	9458		76257.3	3662		76259.2	12306		76257.3	5673		76257.3	5547		76257.3	6114		76259.2	11966		76240.2	16085		76240.2	20590		76259.2	14641		76240.2	23480		76259.2	12902		76259.2	31045		76259.2	16419
	76264.9	5868		76262.7	9557		76262.7	3608		76264.6	12244		76262.7	5628		76262.7	5536		76262.7	6239		76264.6	12084		76245.6	15714		76245.6	19918		76264.6	14341		76245.6	23673		76264.6	12898		76264.6	31264		76264.6	16319
	76270.3	5713		76268	9806		76268	3419		76269.9	12410		76268	5651		76268	5679		76268	6133		76269.9	11997		76250.9	15739		76250.9	19274		76269.9	14296		76250.9	23779		76269.9	12818		76269.9	31381		76269.9	15964
	76275.6	5844		76273.4	9620		76273.4	3492		76275.3	12480		76273.4	5613		76273.4	5715		76273.4	5910		76275.3	11913		76256.2	16036		76256.2	18974		76275.3	14125		76256.2	23471		76275.3	13049		76275.3	31794		76275.3	15887
	76281	5755		76278.7	9587		76278.7	3517		76280.6	12414		76278.7	5799		76278.7	5636		76278.7	5965		76280.6	11484		76261.6	15909		76261.6	19063		76280.6	14415		76261.6	23445		76280.6	13053		76280.6	32157		76280.6	15840
	76286.3	6009		76284.1	9783		76284.1	3465		76286	12403		76284.1	5634		76284.1	5502		76284.1	6192		76286	11363		76266.9	16130		76266.9	19542		76286	14999		76266.9	23741		76286	13226		76286	32246		76286	15579
	76291.7	5905		76289.4	9629		76289.4	3594		76291.4	12545		76289.4	5731		76289.4	5451		76289.4	6176		76291.4	11176		76272.2	16505		76272.2	19685		76291.4	15480		76272.2	23369		76291.4	13224		76291.4	31863		76291.4	15818
	76297	6063		76294.8	9596		76294.8	3574		76296.7	12190		76294.8	5817		76294.8	5333		76294.8	6337		76296.7	11262		76277.6	16782		76277.6	19556		76296.7	15080		76277.6	23205		76296.7	13271		76296.7	31916		76296.7	16165
	76302.4	5833		76300.1	9433		76300.1	3543		76302.1	12202		76300.1	5673		76300.1	5338		76300.1	6416		76302.1	11214		76282.9	16884		76282.9	19429		76302.1	14771		76282.9	22851		76302.1	13185		76302.1	31720		76302.1	16159
	76307.7	6051		76305.5	9463		76305.5	3566		76307.4	12003		76305.5	5725		76305.5	5418		76305.5	6453		76307.4	11355		76288.3	16425		76288.3	19441		76307.4	14552		76288.3	22573		76307.4	13052		76307.4	31818		76307.4	16106
	76313.1	5980		76310.8	9353		76310.8	3703		76312.8	11906		76310.8	5597		76310.8	5454		76310.8	6441		76312.8	11366		76293.6	16084		76293.6	19103		76312.8	14791		76293.6	23262		76312.8	12928		76312.8	31870		76312.8	15978
	76318.4	5755		76316.2	9455		76316.2	3728		76318.1	12483		76316.2	5569		76316.2	5478		76316.2	6449		76318.1	11593		76298.9	16027		76298.9	19604		76318.1	14951		76298.9	23624		76318.1	13218		76318.1	31816		76318.1	16745
	76323.8	5695		76321.5	9363		76321.5	3743		76323.5	12638		76321.5	5718		76321.5	5402		76321.5	7159		76323.5	11772		76304.3	15793		76304.3	19856		76323.5	15388		76304.3	23993		76323.5	13257		76323.5	32149		76323.5	16795
	76329.1	5653		76326.9	9467		76326.9	3618		76328.8	12874		76326.9	5660		76326.9	5570		76326.9	7230		76328.8	11806		76309.6	15622		76309.6	20129		76328.8	15601		76309.6	23591		76328.8	12987		76328.8	32143		76328.8	16719
	76334.5	5645		76332.2	9368		76332.2	3644		76334.2	13117		76332.2	5569		76332.2	5523		76332.2	7137		76334.2	11455		76314.9	15423		76314.9	20005		76334.2	15664		76314.9	22786		76334.2	13216		76334.2	32525		76334.2	16515
	76339.9	5664		76337.6	9504		76337.6	3701		76339.5	12952		76337.6	5546		76337.6	5506		76337.6	6690		76339.5	11419		76320.3	15367		76320.3	20095		76339.5	15561		76320.3	23156		76339.5	13017		76339.5	32532		76339.5	16416
	76345.2	5697		76342.9	9573		76342.9	3602		76344.9	12616		76342.9	5521		76342.9	5459		76342.9	6531		76344.9	11468		76325.6	15506		76325.6	20424		76344.9	15191		76325.6	23932		76344.9	12966		76344.9	32303		76344.9	16506
	76350.6	5625		76348.3	9592		76348.3	3533		76350.2	12616		76348.3	5378		76348.3	5445		76348.3	6358		76350.2	11353		76331	16385		76331	20557		76350.2	14827		76331	23573		76350.2	12911		76350.2	32232		76350.2	16353
	76355.9	5759		76353.7	9486		76353.7	3373		76355.6	12375		76353.7	5123		76353.7	5510		76353.7	6400		76355.6	11106		76336.3	16979		76336.3	20257		76355.6	14621		76336.3	23345		76355.6	12838		76355.6	32216		76355.6	16563
	76361.3	5924		76359	9223		76359	3498		76361	12357		76359	5319		76359	5710		76359	6272		76361	11236		76341.6	16695		76341.6	19888		76361	14390		76341.6	23391		76361	12698		76361	32010		76361	16718
	76366.6	6044		76364.4	9238		76364.4	3513		76366.3	12067		76364.4	5499		76364.4	5715		76364.4	6251		76366.3	11251		76347	16270		76347	19942		76366.3	14548		76347	23713		76366.3	12574		76366.3	32119		76366.3	16721
	76372	5954		76369.7	9302		76369.7	3525		76371.7	12313		76369.7	5615		76369.7	5590		76369.7	6136		76371.7	11044		76352.3	16535		76352.3	19781		76371.7	14577		76352.3	24433		76371.7	12682		76371.7	32119		76371.7	16833
	76377.3	5803		76375.1	9354		76375.1	3621		76377	12072		76375.1	5490		76375.1	5556		76375.1	6040		76377	11234		76357.7	16459		76357.7	20061		76377	14765		76357.7	25050		76377	12882		76377	32702		76377	17014
	76382.7	5758		76380.4	9468		76380.4	3651		76382.4	12317		76380.4	5451		76380.4	5551		76380.4	5992		76382.4	11537		76363	16170		76363	19906		76382.4	14976		76363	25263		76382.4	12803		76382.4	32225		76382.4	16997
	76388.1	5895		76385.8	9616		76385.8	3547		76387.7	12685		76385.8	5447		76385.8	5520		76385.8	6180		76387.7	11595		76368.4	16159		76368.4	19730		76387.7	15280		76368.4	24751		76387.7	13062		76387.7	31733		76387.7	16857
	76393.4	6151		76391.1	9681		76391.1	3319		76393.1	12850		76391.1	5515		76391.1	5586		76391.1	6153		76393.1	11481		76373.7	16726		76373.7	19818		76393.1	15456		76373.7	24398		76393.1	12964		76393.1	31564		76393.1	16844
	76398.8	6102		76396.5	9698		76396.5	3381		76398.5	13175		76396.5	5642		76396.5	5488		76396.5	6122		76398.5	11484		76379	16809		76379	20252		76398.5	15558		76379	23813		76398.5	12872		76398.5	31880		76398.5	16589
	76404.1	5972		76401.9	9599		76401.9	3386		76403.8	13056		76401.9	5742		76401.9	5580		76401.9	6119		76403.8	11256		76384.4	16800		76384.4	20522		76403.8	15258		76384.4	23791		76403.8	13007		76403.8	31991		76403.8	16411
	76409.5	5785		76407.2	9384		76407.2	3434		76409.2	13015		76407.2	5592		76407.2	5494		76407.2	6169		76409.2	11320		76389.7	16814		76389.7	20488		76409.2	15171		76389.7	24124		76409.2	12937		76409.2	32530		76409.2	16037
	76414.8	5810		76412.6	9308		76412.6	3470		76414.5	12803		76412.6	5438		76412.6	5536		76412.6	6149		76414.5	11163		76395.1	16719		76395.1	20388		76414.5	15048		76395.1	24509		76414.5	12855		76414.5	32878		76414.5	16121
	76420.2	5905		76417.9	9309		76417.9	3404		76419.9	12357		76417.9	5538		76417.9	5567		76417.9	6128		76419.9	11488		76400.4	16802		76400.4	20121		76419.9	15245		76400.4	24569		76419.9	12721		76419.9	33213		76419.9	16188
	76425.6	6076		76423.3	9491		76423.3	3353		76425.2	12174		76423.3	5575		76423.3	5441		76423.3	6091		76425.2	11704		76405.7	16415		76405.7	20369		76425.2	15383		76405.7	24172		76425.2	12807		76425.2	33104		76425.2	16483
	76430.9	6002		76428.6	9580		76428.6	3562		76430.6	12509		76428.6	5452		76428.6	5507		76428.6	6368		76430.6	11709		76411.1	16271		76411.1	20037		76430.6	15047		76411.1	24366		76430.6	12809		76430.6	32913		76430.6	16942
	76436.3	5715		76434	9763		76434	3502		76436	12713		76434	5524		76434	5545		76434	6648		76436	11780		76416.4	17063		76416.4	20166		76436	14860		76416.4	23958		76436	12999		76436	33014		76436	16761
	76441.6	5611		76439.3	9701		76439.3	3517		76441.3	12798		76439.3	5473		76439.3	5697		76439.3	6410		76441.3	11307		76421.8	17319		76421.8	20090		76441.3	14960		76421.8	23698		76441.3	13121		76441.3	33522		76441.3	16224
	76447	5765		76444.7	9706		76444.7	3478		76446.7	12724		76444.7	5514		76444.7	5817		76444.7	6376		76446.7	10936		76427.1	16966		76427.1	20445		76446.7	14896		76427.1	23730		76446.7	13166		76446.7	33344		76446.7	16386
	76452.3	5765		76450.1	9264		76450.1	3474		76452	12344		76450.1	5655		76450.1	5625		76450.1	6266		76452	11000		76432.5	16833		76432.5	20590		76452	14800		76432.5	23760		76452	12973		76452	33399		76452	16600
	76457.7	5765		76455.4	9638		76455.4	3496		76457.4	12051		76455.4	5649		76455.4	5731		76455.4	6191		76457.4	11595		76437.8	16739		76437.8	20527		76457.4	15102		76437.8	23851		76457.4	12818		76457.4	33318		76457.4	17049
	76463.1	5801		76460.8	9557		76460.8	3369		76462.7	12035		76460.8	5458		76460.8	5704		76460.8	6330		76462.7	11714		76443.1	16667		76443.1	20751		76462.7	15227		76443.1	23420		76462.7	12547		76462.7	33517		76462.7	16938
	76468.4	5838		76466.1	9521		76466.1	3452		76468.1	12631		76466.1	5416		76466.1	5634		76466.1	6691		76468.1	11723		76448.5	16437		76448.5	21092		76468.1	15424		76448.5	24103		76468.1	12444		76468.1	34057		76468.1	17027
	76473.8	5688		76471.5	9393		76471.5	3518		76473.5	12678		76471.5	5489		76471.5	5602		76471.5	6689		76473.5	11483		76453.8	16420		76453.8	20869		76473.5	15675		76453.8	24237		76473.5	12631		76473.5	33867		76473.5	16981
	76479.1	5970		76476.9	9364		76476.9	3591		76478.8	12363		76476.9	5526		76476.9	5562		76476.9	6794		76478.8	11449		76459.2	16540		76459.2	20764		76478.8	15361		76459.2	24096		76478.8	12823		76478.8	33642		76478.8	17092
	76484.5	5812		76482.2	9277		76482.2	3484		76484.2	12297		76482.2	5738		76482.2	5522		76482.2	6507		76484.2	11438		76464.5	16834		76464.5	20516		76484.2	14904		76464.5	23498		76484.2	13002		76484.2	33786		76484.2	17295
	76489.9	5857		76487.6	9184		76487.6	3419		76489.5	12087		76487.6	5694		76487.6	5501		76487.6	6413		76489.5	11249		76469.9	16634		76469.9	20196		76489.5	14724		76469.9	23816		76489.5	13204		76489.5	33555		76489.5	17776
	76495.2	5903		76492.9	9231		76492.9	3483		76494.9	12136		76492.9	5729		76492.9	5777		76492.9	6128		76494.9	11301		76475.2	16497		76475.2	20479		76494.9	14753		76475.2	24293		76494.9	12918		76494.9	33298		76494.9	17616
	76500.6	5840		76498.3	9278		76498.3	3557		76500.3	12432		76498.3	5906		76498.3	5957		76498.3	6059		76500.3	11490		76480.6	16808		76480.6	21048		76500.3	14826		76480.6	24354		76500.3	12889		76500.3	32909		76500.3	17103
	76505.9	5777		76503.6	9260		76503.6	3489		76505.6	12676		76503.6	5860		76503.6	5823		76503.6	6394		76505.6	11575		76485.9	16850		76485.9	21201		76505.6	15072		76485.9	24548		76505.6	12833		76505.6	32706		76505.6	17006
	76511.3	5758		76509	9648		76509	3410		76511	12727		76509	5904		76509	5656		76509	6427		76511	11606		76491.2	16922		76491.2	21021		76511	15187		76491.2	25025		76511	12932		76511	32518		76511	17174
	76516.7	5677		76514.4	9471		76514.4	3531		76516.3	12809		76514.4	5825		76514.4	5636		76514.4	6340		76516.3	11470		76496.6	17128		76496.6	20618		76516.3	15277		76496.6	25488		76516.3	13077		76516.3	33370		76516.3	17065
	76522	5625		76519.7	9495		76519.7	3446		76521.7	12702		76519.7	5724		76519.7	5688		76519.7	6195		76521.7	11884		76501.9	17025		76501.9	20309		76521.7	15132		76501.9	25692		76521.7	13331		76521.7	34568		76521.7	17018
	76527.4	5560		76525.1	9450		76525.1	3471		76527.1	12181		76525.1	5719		76525.1	5621		76525.1	6122		76527.1	11704		76507.3	16887		76507.3	20078		76527.1	15326		76507.3	25460		76527.1	13469		76527.1	34995		76527.1	16925
	76532.7	5603		76530.4	9410		76530.4	3648		76532.4	12432		76530.4	5752		76530.4	5519		76530.4	6241		76532.4	11858		76512.6	17058		76512.6	19693		76532.4	15250		76512.6	25247		76532.4	13468		76532.4	34812		76532.4	17028
	76538.1	5581		76535.8	9416		76535.8	3731		76537.8	12457		76535.8	5705		76535.8	5343		76535.8	6145		76537.8	11808		76518	16710		76518	20055		76537.8	15154		76518	24628		76537.8	13486		76537.8	34585		76537.8	16696
	76543.5	5675		76541.2	9208		76541.2	3783		76543.2	12439		76541.2	5885		76541.2	5236		76541.2	6037		76543.2	11790		76523.3	16958		76523.3	20336		76543.2	15054		76523.3	24598		76543.2	13732		76543.2	34929		76543.2	16081
	76548.8	5847		76546.5	9403		76546.5	3700		76548.5	12573		76546.5	5877		76546.5	5549		76546.5	5991		76548.5	11570		76528.7	17325		76528.7	20340		76548.5	15271		76528.7	24711		76548.5	13719		76548.5	35038		76548.5	16214
	76554.2	5833		76551.9	9260		76551.9	3767		76553.9	12263		76551.9	6035		76551.9	5707		76551.9	6122		76553.9	11356		76534	17475		76534	20884		76553.9	15218		76534	24928		76553.9	13590		76553.9	34488		76553.9	16205
	76559.6	5665		76557.2	9313		76557.2	3705		76559.2	12395		76557.2	6014		76557.2	5876		76557.2	6140		76559.2	11402		76539.4	17205		76539.4	21417		76559.2	15384		76539.4	25201		76559.2	13413		76559.2	34191		76559.2	16293
	76564.9	5730		76562.6	9330		76562.6	3696		76564.6	12571		76562.6	5874		76562.6	5995		76562.6	6216		76564.6	11197		76544.7	16938		76544.7	21508		76564.6	15536		76544.7	25413		76564.6	13518		76564.6	34224		76564.6	15864
	76570.3	5698		76568	9513		76568	3748		76570	12721		76568	5915		76568	5797		76568	6206		76570	11265		76550.1	17065		76550.1	20947		76570	15239		76550.1	25407		76570	13878		76570	34853		76570	16168
	76575.6	5618		76573.3	9454		76573.3	3821		76575.3	13074		76573.3	5954		76573.3	5497		76573.3	6040		76575.3	11173		76555.4	17219		76555.4	20755		76575.3	15437		76555.4	25101		76575.3	14136		76575.3	34507		76575.3	16535
	76581	5743		76578.7	9339		76578.7	3720		76580.7	13082		76578.7	5986		76578.7	5546		76578.7	5989		76580.7	11385		76560.8	17436		76560.8	20387		76580.7	15127		76560.8	25307		76580.7	14082		76580.7	33879		76580.7	16899
	76586.4	5763		76584.1	9506		76584.1	3753		76586.1	13077		76584.1	6093		76584.1	5504		76584.1	6213		76586.1	12052		76566.1	17462		76566.1	20210		76586.1	14957		76566.1	25367		76586.1	13555		76586.1	34427		76586.1	16917
	76591.7	5616		76589.4	9570		76589.4	3749		76591.4	12894		76589.4	6025		76589.4	5827		76589.4	6155		76591.4	12342		76571.5	17750		76571.5	20178		76591.4	15031		76571.5	25661		76591.4	13426		76591.4	35632		76591.4	16947
	76597.1	5615		76594.8	9448		76594.8	3700		76596.8	12602		76594.8	6063		76594.8	5860		76594.8	6437		76596.8	11850		76576.8	17567		76576.8	20024		76596.8	15052		76576.8	26302		76596.8	13328		76596.8	35905		76596.8	17668
	76602.5	5755		76600.1	9568		76600.1	3773		76602.1	12300		76600.1	5861		76600.1	5874		76600.1	6405		76602.1	11388		76582.1	17495		76582.1	20340		76602.1	15218		76582.1	26254		76602.1	13211		76602.1	34903		76602.1	17915
	76607.8	5716		76605.5	9465		76605.5	3670		76607.5	12544		76605.5	5661		76605.5	5867		76605.5	6279		76607.5	11346		76587.5	17752		76587.5	20541		76607.5	14773		76587.5	26178		76607.5	13002		76607.5	34225		76607.5	17507
	76613.2	5684		76610.9	9187		76610.9	3557		76612.9	12408		76610.9	5533		76610.9	5794		76610.9	6119		76612.9	11366		76592.8	17572		76592.8	20673		76612.9	15047		76592.8	25771		76612.9	13076		76612.9	34750		76612.9	17368
	76618.6	5760		76616.2	9307		76616.2	3557		76618.2	12365		76616.2	5750		76616.2	5660		76616.2	6071		76618.2	11377		76598.2	17400		76598.2	20253		76618.2	15036		76598.2	25706		76618.2	12897		76618.2	35747		76618.2	17415
	76623.9	5878		76621.6	9406		76621.6	3575		76623.6	12237		76621.6	5761		76621.6	5480		76621.6	6064		76623.6	11338		76603.5	17326		76603.5	20550		76623.6	14979		76603.5	25548		76623.6	12835		76623.6	36178		76623.6	17341
	76629.3	5873		76627	9683		76627	3553		76629	12267		76627	5704		76627	5487		76627	6236		76629	11390		76608.9	17191		76608.9	20690		76629	15109		76608.9	26011		76629	13364		76629	36701		76629	17418
	76634.6	5651		76632.3	9305		76632.3	3512		76634.3	12324		76632.3	5629		76632.3	5671		76632.3	6368		76634.3	11325		76614.2	17123		76614.2	20643		76634.3	15301		76614.2	25892		76634.3	13678		76634.3	36600		76634.3	17218
	76640	5695		76637.7	9584		76637.7	3446		76639.7	12253		76637.7	5687		76637.7	5617		76637.7	6573		76639.7	11193		76619.6	17431		76619.6	20779		76639.7	15382		76619.6	26156		76639.7	13831		76639.7	36187		76639.7	16670
	76645.4	5712		76643.1	9295		76643.1	3475		76645.1	12639		76643.1	5590		76643.1	5523		76643.1	6742		76645.1	11524		76624.9	17832		76624.9	20825		76645.1	15513		76624.9	25559		76645.1	13841		76645.1	35925		76645.1	16945
	76650.7	5708		76648.4	9526		76648.4	3424		76650.4	12637		76648.4	5346		76648.4	5636		76648.4	6379		76650.4	11727		76630.3	17319		76630.3	20931		76650.4	15734		76630.3	26144		76650.4	13924		76650.4	36056		76650.4	17332
	76656.1	5788		76653.8	9514		76653.8	3458		76655.8	12365		76653.8	5482		76653.8	5608		76653.8	5912		76655.8	11596		76635.6	16639		76635.6	21160		76655.8	15713		76635.6	25711		76655.8	13534		76655.8	35416		76655.8	17121
	76661.5	5747		76659.1	9259		76659.1	3736		76661.2	12494		76659.1	5511		76659.1	5535		76659.1	6089		76661.2	11610		76641	16185		76641	21031		76661.2	15738		76641	25634		76661.2	13327		76661.2	35035		76661.2	17009
	76666.8	5791		76664.5	9315		76664.5	3844		76666.5	12516		76664.5	5559		76664.5	5420		76664.5	6293		76666.5	11294		76646.3	16786		76646.3	20996		76666.5	15975		76646.3	26177		76666.5	13505		76666.5	35367		76666.5	17176
	76672.2	5801		76669.9	9332		76669.9	3763		76671.9	12337		76669.9	5561		76669.9	5668		76669.9	6456		76671.9	11508		76651.7	17330		76651.7	20817		76671.9	15860		76651.7	26227		76671.9	13537		76671.9	35439		76671.9	17223
	76677.6	6105		76675.2	9364		76675.2	3744		76677.3	12484		76675.2	5519		76675.2	5751		76675.2	6522		76677.3	11351		76657	17570		76657	20543		76677.3	15791		76657	26390		76677.3	13384		76677.3	34542		76677.3	16980
	76682.9	5771		76680.6	9281		76680.6	3470		76682.6	12775		76680.6	5772		76680.6	5800		76680.6	6294		76682.6	11691		76662.4	17415		76662.4	20451		76682.6	15626		76662.4	26130		76682.6	13537		76682.6	33835		76682.6	16734
	76688.3	5757		76686	9308		76686	3495		76688	12607		76686	5814		76686	5700		76686	6284		76688	11834		76667.8	17443		76667.8	20273		76688	15738		76667.8	26213		76688	13805		76688	34536		76688	16873
	76693.7	5575		76691.3	9241		76691.3	3664		76693.4	12712		76691.3	5924		76691.3	5576		76691.3	6196		76693.4	11816		76673.1	17715		76673.1	20404		76693.4	15773		76673.1	26471		76693.4	13853		76693.4	35267		76693.4	17228
	76699	5430		76696.7	9338		76696.7	3579		76698.7	13121		76696.7	5925		76696.7	5492		76696.7	6290		76698.7	12178		76678.5	17776		76678.5	20293		76698.7	15662		76678.5	26261		76698.7	13813		76698.7	35553		76698.7	17405
	76704.4	5402		76702.1	9343		76702.1	3491		76704.1	13350		76702.1	5897		76702.1	5528		76702.1	6396		76704.1	12233		76683.8	17326		76683.8	20230		76704.1	15663		76683.8	26717		76704.1	13834		76704.1	36224		76704.1	17706
	76709.8	5576		76707.4	9415		76707.4	3401		76709.5	13323		76707.4	5833		76707.4	5616		76707.4	6263		76709.5	11935		76689.2	17123		76689.2	20645		76709.5	15634		76689.2	26764		76709.5	13765		76709.5	36252		76709.5	17727
	76715.1	5800		76712.8	9410		76712.8	3505		76714.8	12984		76712.8	5823		76712.8	5680		76712.8	6449		76714.8	11671		76694.5	17377		76694.5	20790		76714.8	15427		76694.5	26184		76714.8	13426		76714.8	36234		76714.8	17742
	76720.5	5845		76718.2	9255		76718.2	3568		76720.2	12783		76718.2	5904		76718.2	5496		76718.2	6320		76720.2	11482		76699.9	17767		76699.9	20706		76720.2	15217		76699.9	26328		76720.2	13351		76720.2	36403		76720.2	17610
	76725.9	5635		76723.5	9166		76723.5	3770		76725.6	12930		76723.5	5766		76723.5	5408		76723.5	6227		76725.6	11517		76705.2	17687		76705.2	20560		76725.6	15104		76705.2	26384		76725.6	13526		76725.6	36399		76725.6	17732
	76731.2	5732		76728.9	9240		76728.9	3878		76730.9	12670		76728.9	5725		76728.9	5525		76728.9	6122		76730.9	12016		76710.6	17886		76710.6	20632		76730.9	15307		76710.6	26097		76730.9	13135		76730.9	36042		76730.9	17852
	76736.6	5759		76734.3	9254		76734.3	3767		76736.3	12408		76734.3	5694		76734.3	5835		76734.3	6173		76736.3	12263		76715.9	17650		76715.9	20615		76736.3	15266		76715.9	25766		76736.3	13061		76736.3	36039		76736.3	17554
	76742	5823		76739.6	9381		76739.6	3730		76741.7	12604		76739.6	5716		76739.6	5663		76739.6	6234		76741.7	11855		76721.3	17815		76721.3	21031		76741.7	15568		76721.3	25837		76741.7	13369		76741.7	36305		76741.7	17621
	76747.4	5805		76745	9610		76745	3666		76747	12896		76745	5681		76745	5835		76745	6337		76747	12059		76726.6	17996		76726.6	20869		76747	15843		76726.6	26387		76747	13421		76747	36159		76747	17827
	76752.7	5996		76750.4	9440		76750.4	3504		76752.4	13048		76750.4	5757		76750.4	5914		76750.4	6190		76752.4	11963		76732	18126		76732	20657		76752.4	15584		76732	26670		76752.4	13470		76752.4	36657		76752.4	18219
	76758.1	6003		76755.7	9388		76755.7	3465		76757.8	13001		76755.7	5720		76755.7	5925		76755.7	6202		76757.8	11948		76737.3	17959		76737.3	21067		76757.8	15401		76737.3	26925		76757.8	13300		76757.8	36718		76757.8	18187
	76763.5	5958		76761.1	9511		76761.1	3421		76763.1	12894		76761.1	5708		76761.1	5728		76761.1	6163		76763.1	11923		76742.7	18412		76742.7	21322		76763.1	15478		76742.7	26906		76763.1	13057		76763.1	37297		76763.1	18500
	76768.8	5851		76766.5	9315		76766.5	3557		76768.5	12772		76766.5	5880		76766.5	5681		76766.5	6190		76768.5	12097		76748	18325		76748	21331		76768.5	15634		76748	26918		76768.5	13107		76768.5	37385		76768.5	18346
	76774.2	5929		76771.8	9295		76771.8	3633		76773.9	12809		76771.8	5878		76771.8	5599		76771.8	6242		76773.9	11873		76753.4	18065		76753.4	21061		76773.9	15489		76753.4	26550		76773.9	13398		76773.9	36773		76773.9	18333
	76779.6	5857		76777.2	9404		76777.2	3626		76779.3	12675		76777.2	5798		76777.2	5601		76777.2	6363		76779.3	11729		76758.8	17960		76758.8	21425		76779.3	15663		76758.8	26191		76779.3	13464		76779.3	36758		76779.3	17899
	76784.9	5767		76782.6	9122		76782.6	3594		76784.6	12889		76782.6	5809		76782.6	5575		76782.6	6191		76784.6	11986		76764.1	17943		76764.1	21581		76784.6	15693		76764.1	25662		76784.6	13526		76784.6	36505		76784.6	17400
	76790.3	5818		76788	9432		76788	3644		76790	13283		76788	5663		76788	5374		76788	6174		76790	12278		76769.5	17833		76769.5	21769		76790	15749		76769.5	26111		76790	13673		76790	36780		76790	17209
	76795.7	5701		76793.3	9441		76793.3	3752		76795.4	13220		76793.3	5648		76793.3	5319		76793.3	6272		76795.4	12250		76774.8	18215		76774.8	21358		76795.4	15713		76774.8	26368		76795.4	13565		76795.4	37402		76795.4	17305
	76801.1	5667		76798.7	9573		76798.7	3703		76800.7	13154		76798.7	5708		76798.7	5423		76798.7	6268		76800.7	12074		76780.2	18225		76780.2	21305		76800.7	15784		76780.2	26539		76800.7	13572		76800.7	37950		76800.7	17264
	76806.4	5663		76804.1	9711		76804.1	3724		76806.1	13315		76804.1	5753		76804.1	5492		76804.1	6207		76806.1	11978		76785.5	18640		76785.5	20988		76806.1	15935		76785.5	26860		76806.1	13569		76806.1	37931		76806.1	17935
	76811.8	5608		76809.4	9571		76809.4	3738		76811.5	13230		76809.4	5692		76809.4	5652		76809.4	6257		76811.5	12167		76790.9	18708		76790.9	21132		76811.5	16352		76790.9	27054		76811.5	13285		76811.5	37462		76811.5	18144
	76817.2	5660		76814.8	9568		76814.8	3712		76816.9	12896		76814.8	5651		76814.8	5792		76814.8	6212		76816.9	12065		76796.2	18799		76796.2	21401		76816.9	16350		76796.2	26652		76816.9	13171		76816.9	37085		76816.9	18145
	76822.5	5851		76820.2	9222		76820.2	3688		76822.2	12607		76820.2	5732		76820.2	5809		76820.2	6426		76822.2	12275		76801.6	18447		76801.6	21268		76822.2	16208		76801.6	26466		76822.2	13168		76822.2	36831		76822.2	17680
	76827.9	5885		76825.5	9353		76825.5	3766		76827.6	12786		76825.5	5779		76825.5	5773		76825.5	6478		76827.6	12395		76807	18417		76807	21410		76827.6	15797		76807	26895		76827.6	13228		76827.6	37341		76827.6	17687
	76833.3	5971		76830.9	9336		76830.9	3658		76833	12805		76830.9	5712		76830.9	5728		76830.9	6172		76833	12357		76812.3	18732		76812.3	21818		76833	15537		76812.3	27153		76833	13362		76833	36723		76833	18086
	76838.7	5803		76836.3	9185		76836.3	3637		76838.3	13088		76836.3	5846		76836.3	5542		76836.3	6014		76838.3	12099		76817.7	18855		76817.7	21536		76838.3	15904		76817.7	27034		76838.3	13471		76838.3	35540		76838.3	18284
	76844	5816		76841.7	9403		76841.7	3700		76843.7	13044		76841.7	5901		76841.7	5726		76841.7	6139		76843.7	11754		76823	18996		76823	21543		76843.7	16031		76823	26892		76843.7	13678		76843.7	35497		76843.7	18134
	76849.4	5821		76847	9482		76847	3740		76849.1	12794		76847	5946		76847	5716		76847	6078		76849.1	11779		76828.4	19253		76828.4	21573		76849.1	16202		76828.4	26780		76849.1	13580		76849.1	36228		76849.1	17954
	76854.8	5906		76852.4	9365		76852.4	3802		76854.5	12974		76852.4	5780		76852.4	5643		76852.4	6303		76854.5	12020		76833.7	19199		76833.7	21225		76854.5	16003		76833.7	27428		76854.5	13920		76854.5	37064		76854.5	17899
	76860.1	5840		76857.8	9321		76857.8	3995		76859.8	12988		76857.8	5790		76857.8	5631		76857.8	6474		76859.8	12142		76839.1	18951		76839.1	21176		76859.8	16125		76839.1	27139		76859.8	13755		76859.8	37513		76859.8	17829
	76865.5	5741		76863.1	9650		76863.1	3815		76865.2	12857		76863.1	5923		76863.1	5666		76863.1	6517		76865.2	12181		76844.5	18469		76844.5	21356		76865.2	16265		76844.5	27399		76865.2	13714		76865.2	37231		76865.2	17480
	76870.9	5891		76868.5	9585		76868.5	3822		76870.6	12932		76868.5	6110		76868.5	5661		76868.5	6501		76870.6	11730		76849.8	18450		76849.8	21882		76870.6	15903		76849.8	27457		76870.6	13809		76870.6	37089		76870.6	17798
	76876.3	5928		76873.9	9547		76873.9	3880		76875.9	13156		76873.9	6040		76873.9	5710		76873.9	6426		76875.9	11628		76855.2	18584		76855.2	21939		76875.9	15377		76855.2	27160		76875.9	13907		76875.9	37385		76875.9	18067
	76881.6	5958		76879.3	9507		76879.3	3915		76881.3	13371		76879.3	6021		76879.3	5930		76879.3	6141		76881.3	11996		76860.5	18382		76860.5	22234		76881.3	15378		76860.5	27180		76881.3	13883		76881.3	37668		76881.3	17787
	76887	5806		76884.6	9357		76884.6	3706		76886.7	13362		76884.6	6101		76884.6	5766		76884.6	6077		76886.7	12278		76865.9	18224		76865.9	22005		76886.7	15464		76865.9	27076		76886.7	13867		76886.7	37272		76886.7	17929
	76892.4	5842		76890	9368		76890	3715		76892.1	13076		76890	5920		76890	5607		76890	6115		76892.1	12086		76871.2	18470		76871.2	21533		76892.1	15447		76871.2	26594		76892.1	13961		76892.1	37686		76892.1	18151
	76897.8	5772		76895.4	9317		76895.4	3669		76897.4	12339		76895.4	5849		76895.4	5330		76895.4	6119		76897.4	12088		76876.6	18854		76876.6	21447		76897.4	15348		76876.6	26865		76897.4	13518		76897.4	37654		76897.4	18253
	76903.1	5909		76900.7	9579		76900.7	3639		76902.8	12197		76900.7	5767		76900.7	5594		76900.7	6158		76902.8	11717		76882	19275		76882	20809		76902.8	15272		76882	26920		76902.8	14056		76902.8	37947		76902.8	18057
	76908.5	5908		76906.1	9764		76906.1	3787		76908.2	12277		76906.1	5923		76906.1	5724		76906.1	6113		76908.2	11879		76887.3	19310		76887.3	20585		76908.2	15674		76887.3	26869		76908.2	14084		76908.2	37675		76908.2	17816
	76913.9	5904		76911.5	9665		76911.5	3621		76913.6	12700		76911.5	5993		76911.5	5739		76911.5	5947		76913.6	12154		76892.7	18806		76892.7	20793		76913.6	15657		76892.7	27435		76913.6	13787		76913.6	38378		76913.6	17531
	76919.3	5878		76916.9	9742		76916.9	3573		76918.9	13064		76916.9	6015		76916.9	5740		76916.9	6017		76918.9	11966		76898	19028		76898	21011		76918.9	15361		76898	27489		76918.9	13443		76918.9	38679		76918.9	17807
	76924.6	5866		76922.2	9783		76922.2	3586		76924.3	13382		76922.2	5989		76922.2	5693		76922.2	6094		76924.3	12095		76903.4	19325		76903.4	21127		76924.3	15446		76903.4	27674		76924.3	13724		76924.3	38194		76924.3	18285
	76930	5961		76927.6	9600		76927.6	3502		76929.7	13645		76927.6	6107		76927.6	5595		76927.6	6374		76929.7	12017		76908.8	19565		76908.8	21437		76929.7	15979		76908.8	27559		76929.7	13692		76929.7	38283		76929.7	18518
	76935.4	6220		76933	9458		76933	3667		76935.1	13359		76933	5994		76933	5588		76933	6421		76935.1	12025		76914.1	19263		76914.1	21318		76935.1	16008		76914.1	28016		76935.1	13712		76935.1	38988		76935.1	18056
	76940.8	6224		76938.4	9446		76938.4	3634		76940.4	12873		76938.4	5792		76938.4	5778		76938.4	6514		76940.4	12110		76919.5	19368		76919.5	21627		76940.4	15893		76919.5	28072		76940.4	14150		76940.4	38366		76940.4	17754
	76946.1	6209		76943.7	9300		76943.7	3671		76945.8	12549		76943.7	5759		76943.7	5749		76943.7	6378		76945.8	12051		76924.8	19455		76924.8	21818		76945.8	16044		76924.8	28062		76945.8	13960		76945.8	38051		76945.8	17601
	76951.5	5883		76949.1	9333		76949.1	3597		76951.2	12505		76949.1	5664		76949.1	5728		76949.1	6195		76951.2	11643		76930.2	19104		76930.2	21440		76951.2	16686		76930.2	28258		76951.2	13918		76951.2	38515		76951.2	18064
	76956.9	5842		76954.5	9209		76954.5	3518		76956.6	12321		76954.5	5635		76954.5	5809		76954.5	5940		76956.6	11486		76935.6	19163		76935.6	21320		76956.6	16451		76935.6	27737		76956.6	13754		76956.6	39028		76956.6	18118
	76962.3	5963		76959.9	9135		76959.9	3576		76961.9	12677		76959.9	5659		76959.9	5975		76959.9	5928		76961.9	11698		76940.9	18745		76940.9	21146		76961.9	15999		76940.9	27298		76961.9	13775		76961.9	38914		76961.9	18479
	76967.6	6068		76965.2	9218		76965.2	3693		76967.3	12832		76965.2	5784		76965.2	5811		76965.2	6145		76967.3	11911		76946.3	19044		76946.3	21236		76967.3	16057		76946.3	27635		76967.3	13825		76967.3	38122		76967.3	18666
	76973	5959		76970.6	9257		76970.6	3902		76972.7	12808		76970.6	5927		76970.6	5616		76970.6	6224		76972.7	12282		76951.6	19263		76951.6	21547		76972.7	16523		76951.6	28412		76972.7	13963		76972.7	38045		76972.7	19004
	76978.4	6108		76976	9154		76976	3781		76978.1	12511		76976	5961		76976	5603		76976	6371		76978.1	12189		76957	19264		76957	21620		76978.1	16774		76957	28387		76978.1	14033		76978.1	38591		76978.1	18835
	76983.8	6027		76981.4	9071		76981.4	3752		76983.5	12810		76981.4	6003		76981.4	5813		76981.4	6506		76983.5	12046		76962.4	19357		76962.4	21749		76983.5	16312		76962.4	27939		76983.5	14028		76983.5	38241		76983.5	18134
	76989.1	5844		76986.7	9214		76986.7	3701		76988.8	12868		76986.7	5994		76986.7	5918		76986.7	6635		76988.8	12336		76967.7	19730		76967.7	21851		76988.8	16367		76967.7	27719		76988.8	13933		76988.8	38308		76988.8	18646
	76994.5	5887		76992.1	9169		76992.1	3889		76994.2	13531		76992.1	5843		76992.1	5776		76992.1	6350		76994.2	12686		76973.1	19781		76973.1	22078		76994.2	16503		76973.1	27356		76994.2	13704		76994.2	38461		76994.2	19049
	76999.9	5940		76997.5	9194		76997.5	3766		76999.6	13242		76997.5	5924		76997.5	5894		76997.5	6308		76999.6	12445		76978.5	19668		76978.5	22173		76999.6	16454		76978.5	27044		76999.6	13683		76999.6	38727		76999.6	19547
	77005.3	6294		77002.9	9300		77002.9	3629		77005	13042		77002.9	5962		77002.9	5914		77002.9	6503		77005	12556		76983.8	19702		76983.8	21984		77005	16226		76983.8	28003		77005	13804		77005	38843		77005	19343
	77010.7	6373		77008.3	9479		77008.3	3414		77010.3	12962		77008.3	6028		77008.3	6103		77008.3	6589		77010.3	12572		76989.2	19826		76989.2	21704		77010.3	16477		76989.2	29143		77010.3	13727		77010.3	38487		77010.3	18602
	77016	6128		77013.6	9434		77013.6	3522		77015.7	12862		77013.6	5839		77013.6	5738		77013.6	6520		77015.7	12237		76994.5	20287		76994.5	21780		77015.7	16485		76994.5	28979		77015.7	13943		77015.7	38551		77015.7	18663
	77021.4	5960		77019	9328		77019	3646		77021.1	12951		77019	5998		77019	5773		77019	6404		77021.1	11888		76999.9	20256		76999.9	22049		77021.1	16328		76999.9	28740		77021.1	14086		77021.1	38737		77021.1	18666
	77026.8	5805		77024.4	9582		77024.4	3716		77026.5	13150		77024.4	5961		77024.4	5772		77024.4	6433		77026.5	12042		77005.3	20346		77005.3	22252		77026.5	16627		77005.3	28575		77026.5	14257		77026.5	38761		77026.5	18341
	77032.2	5743		77029.8	9949		77029.8	3754		77031.9	13274		77029.8	6136		77029.8	5796		77029.8	6594		77031.9	12251		77010.6	20145		77010.6	22042		77031.9	16627		77010.6	27960		77031.9	14260		77031.9	39317		77031.9	18697
	77037.6	5786		77035.1	10015		77035.1	3901		77037.2	13379		77035.1	5937		77035.1	5821		77035.1	6654		77037.2	12337		77016	20040		77016	21273		77037.2	16460		77016	27841		77037.2	14192		77037.2	40395		77037.2	18748
	77042.9	5776		77040.5	9712		77040.5	3659		77042.6	12939		77040.5	5940		77040.5	5719		77040.5	6704		77042.6	12239		77021.4	19919		77021.4	21188		77042.6	16132		77021.4	28046		77042.6	14135		77042.6	40489		77042.6	18549
	77048.3	5756		77045.9	9574		77045.9	3588		77048	12680		77045.9	5796		77045.9	5867		77045.9	6677		77048	12436		77026.7	19806		77026.7	21506		77048	15483		77026.7	28056		77048	14168		77048	39685		77048	18542
	77053.7	5866		77051.3	9543		77051.3	3745		77053.4	12848		77051.3	5652		77051.3	5841		77051.3	6830		77053.4	12542		77032.1	19506		77032.1	21425		77053.4	15624		77032.1	27641		77053.4	14104		77053.4	39285		77053.4	18252
	77059.1	6028		77056.7	9630		77056.7	3712		77058.8	12838		77056.7	5681		77056.7	5918		77056.7	6827		77058.8	12167		77037.5	19882		77037.5	21746		77058.8	15960		77037.5	27508		77058.8	13815		77058.8	39705		77058.8	18509
	77064.5	6171		77062	9354		77062	3523		77064.1	13172		77062	5545		77062	6008		77062	6655		77064.1	12062		77042.8	19816		77042.8	22044		77064.1	16260		77042.8	27830		77064.1	13942		77064.1	39687		77064.1	18474
	77069.8	6093		77067.4	9657		77067.4	3573		77069.5	13029		77067.4	5630		77067.4	6046		77067.4	6514		77069.5	12343		77048.2	20242		77048.2	21566		77069.5	16318		77048.2	29056		77069.5	13799		77069.5	39239		77069.5	17943
	77075.2	5893		77072.8	9400		77072.8	3543		77074.9	13140		77072.8	5891		77072.8	5938		77072.8	6531		77074.9	12292		77053.6	20559		77053.6	21671		77074.9	16437		77053.6	29283		77074.9	13993		77074.9	38460		77074.9	18183
	77080.6	5829		77078.2	9460		77078.2	3602		77080.3	13326		77078.2	5837		77078.2	5777		77078.2	6255		77080.3	12239		77058.9	19840		77058.9	21994		77080.3	16278		77058.9	28963		77080.3	14358		77080.3	38260		77080.3	18635
	77086	5824		77083.5	9405		77083.5	3535		77085.7	12887		77083.5	5877		77083.5	5700		77083.5	6316		77085.7	12201		77064.3	19642		77064.3	22117		77085.7	16443		77064.3	28726		77085.7	14415		77085.7	37996		77085.7	18985
	77091.4	5868		77088.9	9335		77088.9	3499		77091	12896		77088.9	5872		77088.9	5895		77088.9	6474		77091	12244		77069.6	20044		77069.6	22234		77091	16233		77069.6	29272		77091	14014		77091	39265		77091	19031
	77096.7	5918		77094.3	9626		77094.3	3478		77096.4	12739		77094.3	5708		77094.3	5756		77094.3	6473		77096.4	12153		77075	20323		77075	22519		77096.4	15976		77075	29351		77096.4	13755		77096.4	39978		77096.4	19156
	77102.1	5911		77099.7	9552		77099.7	3564		77101.8	12570		77099.7	5683		77099.7	5811		77099.7	6457		77101.8	12391		77080.4	20543		77080.4	22093		77101.8	16371		77080.4	28165		77101.8	13796		77101.8	39994		77101.8	18852
	77107.5	5914		77105.1	9495		77105.1	3603		77107.2	12240		77105.1	5699		77105.1	5776		77105.1	6402		77107.2	12517		77085.7	20416		77085.7	21875		77107.2	16543		77085.7	28028		77107.2	14216		77107.2	40430		77107.2	18475
	77112.9	5906		77110.4	9511		77110.4	3498		77112.6	12460		77110.4	5568		77110.4	5673		77110.4	6400		77112.6	12351		77091.1	20249		77091.1	21444		77112.6	16702		77091.1	28328		77112.6	14060		77112.6	40721		77112.6	18357
	77118.3	5753		77115.8	9666		77115.8	3563		77117.9	12577		77115.8	5555		77115.8	5556		77115.8	6332		77117.9	12287		77096.5	19545		77096.5	21641		77117.9	16693		77096.5	28406		77117.9	14358		77117.9	40310		77117.9	18335
	77123.6	5860		77121.2	9548		77121.2	3596		77123.3	12721		77121.2	5686		77121.2	5593		77121.2	6133		77123.3	12539		77101.8	19136		77101.8	21761		77123.3	16850		77101.8	28788		77123.3	14724		77123.3	39415		77123.3	18526
	77129	5976		77126.6	9466		77126.6	3478		77128.7	13076		77126.6	5746		77126.6	5312		77126.6	6008		77128.7	12832		77107.2	19572		77107.2	21984		77128.7	16860		77107.2	28858		77128.7	14980		77128.7	39444		77128.7	18468
	77134.4	5797		77132	9561		77132	3537		77134.1	13175		77132	5634		77132	5412		77132	5967		77134.1	12951		77112.6	20088		77112.6	22376		77134.1	16798		77112.6	29546		77134.1	14678		77134.1	40475		77134.1	18522
	77139.8	6116		77137.4	9698		77137.4	3576		77139.5	13324		77137.4	5644		77137.4	5453		77137.4	6112		77139.5	12610		77117.9	20350		77117.9	22283		77139.5	17016		77117.9	29040		77139.5	14130		77139.5	40809		77139.5	18694
	77145.2	6172		77142.7	9577		77142.7	3718		77144.9	13738		77142.7	5754		77142.7	5539		77142.7	6332		77144.9	12177		77123.3	20369		77123.3	22656		77144.9	16880		77123.3	28650		77144.9	13800		77144.9	40775		77144.9	18847
	77150.6	5919		77148.1	9488		77148.1	3717		77150.2	13328		77148.1	5774		77148.1	5526		77148.1	6581		77150.2	12209		77128.7	20728		77128.7	22898		77150.2	16788		77128.7	29290		77150.2	13849		77150.2	39107		77150.2	18993
	77155.9	5809		77153.5	9459		77153.5	3936		77155.6	12915		77153.5	5839		77153.5	5459		77153.5	6583		77155.6	11983		77134	20395		77134	22501		77155.6	16273		77134	29575		77155.6	14208		77155.6	38600		77155.6	19312
	77161.3	6015		77158.9	9505		77158.9	3999		77161	12938		77158.9	5776		77158.9	5404		77158.9	6440		77161	11990		77139.4	19803		77139.4	22269		77161	16154		77139.4	30063		77161	14208		77161	38655		77161	19598
	77166.7	6083		77164.3	9392		77164.3	3919		77166.4	13177		77164.3	5848		77164.3	5500		77164.3	6441		77166.4	11956		77144.8	19753		77144.8	22061		77166.4	16520		77144.8	30062		77166.4	14429		77166.4	39137		77166.4	19406
	77172.1	6175		77169.6	9359		77169.6	3836		77171.8	13422		77169.6	5848		77169.6	5368		77169.6	6255		77171.8	12076		77150.2	20418		77150.2	21846		77171.8	17062		77150.2	30244		77171.8	14673		77171.8	39347		77171.8	19452
	77177.5	6195		77175	9786		77175	3803		77177.2	13619		77175	5801		77175	5450		77175	6425		77177.2	12421		77155.5	21241		77155.5	21888		77177.2	17401		77155.5	29891		77177.2	14830		77177.2	39874		77177.2	19396
	77182.9	6212		77180.4	9466		77180.4	3863		77182.5	13658		77180.4	5857		77180.4	5636		77180.4	6687		77182.5	12392		77160.9	21035		77160.9	21820		77182.5	17112		77160.9	29901		77182.5	14715		77182.5	40079		77182.5	19413
	77188.2	6258		77185.8	9340		77185.8	3757		77187.9	13530		77185.8	6049		77185.8	5627		77185.8	6712		77187.9	12480		77166.3	20614		77166.3	22334		77187.9	16879		77166.3	29552		77187.9	14680		77187.9	40075		77187.9	19423
	77193.6	6108		77191.2	9243		77191.2	3798		77193.3	13446		77191.2	6355		77191.2	5840		77191.2	6627		77193.3	12531		77171.6	20792		77171.6	22804		77193.3	16875		77171.6	29598		77193.3	14678		77193.3	39851		77193.3	19685
	77199	5934		77196.6	9507		77196.6	3684		77198.7	13489		77196.6	6298		77196.6	5776		77196.6	6436		77198.7	12776		77177	20955		77177	22274		77198.7	17021		77177	30323		77198.7	14433		77198.7	39559		77198.7	19752
	77204.4	5791		77201.9	9364		77201.9	3637		77204.1	13362		77201.9	6190		77201.9	5910		77201.9	6525		77204.1	12867		77182.4	21274		77182.4	22240		77204.1	16882		77182.4	30362		77204.1	14459		77204.1	39280		77204.1	19286
	77209.8	5922		77207.3	9628		77207.3	3713		77209.5	13262		77207.3	6106		77207.3	6068		77207.3	6364		77209.5	12369		77187.7	21297		77187.7	22296		77209.5	17050		77187.7	30318		77209.5	14607		77209.5	39384		77209.5	19111
	77215.2	5945		77212.7	9403		77212.7	3842		77214.9	12996		77212.7	5938		77212.7	5943		77212.7	6658		77214.9	11995		77193.1	21232		77193.1	22406		77214.9	16600		77193.1	30461		77214.9	14469		77214.9	40022		77214.9	19658
	77220.6	5746		77218.1	9568		77218.1	3709		77220.2	13080		77218.1	5791		77218.1	5810		77218.1	6466		77220.2	12045		77198.5	21150		77198.5	22679		77220.2	16461		77198.5	30480		77220.2	14351		77220.2	40149		77220.2	20046
	77225.9	5833		77223.5	9441		77223.5	3656		77225.6	12874		77223.5	5731		77223.5	5821		77223.5	6529		77225.6	12356		77203.8	20792		77203.8	22841		77225.6	16713		77203.8	30340		77225.6	14630		77225.6	41341		77225.6	20099
	77231.3	5779		77228.9	9678		77228.9	3707		77231	13158		77228.9	5736		77228.9	5825		77228.9	6390		77231	12607		77209.2	20777		77209.2	22834		77231	16888		77209.2	30664		77231	14513		77231	42499		77231	20230
	77236.7	5888		77234.2	9746		77234.2	3881		77236.4	13301		77234.2	5804		77234.2	5919		77234.2	6462		77236.4	12721		77214.6	20886		77214.6	23087		77236.4	16486		77214.6	30814		77236.4	14555		77236.4	42182		77236.4	19931
	77242.1	5948		77239.6	9760		77239.6	3998		77241.8	13196		77239.6	5965		77239.6	5795		77239.6	6315		77241.8	12929		77220	20880		77220	22856		77241.8	16424		77220	30925		77241.8	14267		77241.8	41813		77241.8	19282
	77247.5	5845		77245	9774		77245	3746		77247.2	13345		77245	6012		77245	5710		77245	6302		77247.2	13059		77225.3	20511		77225.3	22971		77247.2	16720		77225.3	30857		77247.2	14376		77247.2	41711		77247.2	18882
	77252.9	6037		77250.4	9785		77250.4	3607		77252.6	13249		77250.4	5991		77250.4	5770		77250.4	6538		77252.6	13180		77230.7	20438		77230.7	23043		77252.6	16550		77230.7	30212		77252.6	14548		77252.6	41328		77252.6	19194
	77258.3	6131		77255.8	9508		77255.8	3582		77257.9	13280		77255.8	6141		77255.8	5661		77255.8	6516		77257.9	13168		77236.1	20628		77236.1	23364		77257.9	16988		77236.1	30225		77257.9	14667		77257.9	41284		77257.9	19764
	77263.6	6074		77261.2	9390		77261.2	3607		77263.3	12774		77261.2	6183		77261.2	5505		77261.2	6461		77263.3	13110		77241.4	20465		77241.4	23096		77263.3	17100		77241.4	30315		77263.3	14515		77263.3	41561		77263.3	19520
	77269	6211		77266.6	9231		77266.6	3540		77268.7	12545		77266.6	6194		77266.6	5664		77266.6	6484		77268.7	13031		77246.8	20889		77246.8	22519		77268.7	17059		77246.8	30217		77268.7	14333		77268.7	41286		77268.7	19187
	77274.4	6120		77271.9	9348		77271.9	3629		77274.1	12507		77271.9	6072		77271.9	6076		77271.9	6440		77274.1	12411		77252.2	21520		77252.2	21964		77274.1	17279		77252.2	30994		77274.1	14334		77274.1	40491		77274.1	19422
	77279.8	5928		77277.3	9285		77277.3	3650		77279.5	12388		77277.3	6180		77277.3	6186		77277.3	6108		77279.5	12211		77257.6	21853		77257.6	22350		77279.5	17614		77257.6	31000		77279.5	14379		77279.5	40464		77279.5	20062
	77285.2	6041		77282.7	9444		77282.7	3535		77284.9	12230		77282.7	6176		77282.7	6039		77282.7	6074		77284.9	12388		77262.9	21916		77262.9	22490		77284.9	17650		77262.9	31335		77284.9	14591		77284.9	40853		77284.9	19614
	77290.6	6146		77288.1	9646		77288.1	3717		77290.3	12263		77288.1	6144		77288.1	5885		77288.1	6017		77290.3	12520		77268.3	21888		77268.3	22698		77290.3	17488		77268.3	31733		77290.3	14548		77290.3	41541		77290.3	19540
	77296	6119		77293.5	9368		77293.5	3896		77295.6	12616		77293.5	5921		77293.5	5579		77293.5	6097		77295.6	12156		77273.7	22139		77273.7	22776		77295.6	17385		77273.7	31149		77295.6	14753		77295.6	42456		77295.6	19548
	77301.4	5833		77298.9	9230		77298.9	3884		77301	13097		77298.9	5983		77298.9	5551		77298.9	6440		77301	11824		77279.1	21882		77279.1	23188		77301	16925		77279.1	31239		77301	14367		77301	42639		77301	19457
	77306.7	5897		77304.3	9266		77304.3	3667		77306.4	13265		77304.3	6179		77304.3	5946		77304.3	6628		77306.4	11928		77284.4	20929		77284.4	22883		77306.4	16659		77284.4	31413		77306.4	13891		77306.4	42315		77306.4	19175
	77312.1	5869		77309.7	9189		77309.7	3709		77311.8	12787		77309.7	6256		77309.7	5987		77309.7	6675		77311.8	12601		77289.8	20793		77289.8	22864		77311.8	16948		77289.8	30784		77311.8	14232		77311.8	41661		77311.8	18986
	77317.5	5956		77315	9537		77315	3547		77317.2	12943		77315	6276		77315	5798		77315	6686		77317.2	12940		77295.2	20524		77295.2	23279		77317.2	17203		77295.2	30817		77317.2	14453		77317.2	41573		77317.2	19225
	77322.9	6026		77320.4	9431		77320.4	3455		77322.6	13008		77320.4	6345		77320.4	5902		77320.4	6593		77322.6	12891		77300.5	20634		77300.5	23529		77322.6	17467		77300.5	31302		77322.6	14247		77322.6	41532		77322.6	19424
	77328.3	5906		77325.8	9215		77325.8	3620		77328	13209		77325.8	5987		77325.8	5800		77325.8	6570		77328	12998		77305.9	21560		77305.9	23240		77328	17399		77305.9	31358		77328	14411		77328	41773		77328	19518
	77333.7	5861		77331.2	9336		77331.2	3724		77333.4	12820		77331.2	6039		77331.2	5804		77331.2	6328		77333.4	13240		77311.3	21632		77311.3	22930		77333.4	17396		77311.3	31525		77333.4	14033		77333.4	41381		77333.4	19843
	77339.1	5789		77336.6	9497		77336.6	3766		77338.8	12501		77336.6	6049		77336.6	5596		77336.6	6203		77338.8	13210		77316.7	21404		77316.7	23124		77338.8	17432		77316.7	31788		77338.8	14091		77338.8	41406		77338.8	20487
	77344.5	5847		77342	9681		77342	3770		77344.2	12395		77342	6061		77342	5378		77342	6448		77344.2	12919		77322	21311		77322	23017		77344.2	17221		77322	31892		77344.2	14165		77344.2	41434		77344.2	20934
	77349.9	5865		77347.4	9624		77347.4	3698		77349.5	12412		77347.4	5962		77347.4	5347		77347.4	6364		77349.5	12991		77327.4	21164		77327.4	22621		77349.5	17258		77327.4	31574		77349.5	14214		77349.5	40996		77349.5	20935
	77355.3	5818		77352.8	9660		77352.8	3618		77354.9	13032		77352.8	5935		77352.8	5367		77352.8	6552		77354.9	12893		77332.8	21104		77332.8	22388		77354.9	17281		77332.8	31198		77354.9	13988		77354.9	41418		77354.9	20475
	77360.6	5819		77358.1	9625		77358.1	3592		77360.3	13156		77358.1	6067		77358.1	5617		77358.1	6572		77360.3	12832		77338.2	21137		77338.2	22566		77360.3	17722		77338.2	31133		77360.3	13936		77360.3	41842		77360.3	20152
	77366	5838		77363.5	9570		77363.5	3592		77365.7	12688		77363.5	6179		77363.5	5851		77363.5	6463		77365.7	12686		77343.5	21322		77343.5	22523		77365.7	18019		77343.5	31140		77365.7	13761		77365.7	41728		77365.7	20193
	77371.4	5891		77368.9	9412		77368.9	3813		77371.1	12740		77368.9	6122		77368.9	6004		77368.9	6586		77371.1	13013		77348.9	21576		77348.9	22646		77371.1	17765		77348.9	31018		77371.1	13976		77371.1	42630		77371.1	20403
	77376.8	6084		77374.3	9579		77374.3	3829		77376.5	12966		77374.3	6066		77374.3	6050		77374.3	6661		77376.5	13213		77354.3	22194		77354.3	22757		77376.5	17412		77354.3	31703		77376.5	14015		77376.5	43236		77376.5	20806
	77382.2	5820		77379.7	9505		77379.7	3909		77381.9	13150		77379.7	5989		77379.7	6029		77379.7	6767		77381.9	13002		77359.7	22033		77359.7	22639		77381.9	18032		77359.7	32303		77381.9	14053		77381.9	42670		77381.9	20544
	77387.6	5946		77385.1	9441		77385.1	3933		77387.3	13154		77385.1	5966		77385.1	5979		77385.1	6599		77387.3	13047		77365	22328		77365	22709		77387.3	17761		77365	32721		77387.3	14433		77387.3	42675		77387.3	20021
	77393	5908		77390.5	9515		77390.5	3897		77392.7	13109		77390.5	6039		77390.5	6113		77390.5	6601		77392.7	12965		77370.4	21787		77370.4	22825		77392.7	17319		77370.4	32830		77392.7	14626		77392.7	42960		77392.7	19894
	77398.4	6070		77395.9	9758		77395.9	3875		77398.1	13157		77395.9	6129		77395.9	6040		77395.9	6467		77398.1	13133		77375.8	21771		77375.8	22806		77398.1	17505		77375.8	32902		77398.1	14878		77398.1	43092		77398.1	19951
	77403.8	5833		77401.3	9632		77401.3	3780		77403.4	12892		77401.3	6252		77401.3	5935		77401.3	6441		77403.4	13201		77381.2	22030		77381.2	22774		77403.4	17774		77381.2	32913		77403.4	14797		77403.4	42160		77403.4	20156
	77409.2	5851		77406.7	9526		77406.7	3857		77408.8	13006		77406.7	6438		77406.7	5886		77406.7	6438		77408.8	13311		77386.5	22877		77386.5	22779		77408.8	18026		77386.5	32868		77408.8	14814		77408.8	42013		77408.8	20314
	77414.6	5734		77412.1	9608		77412.1	3800		77414.2	13053		77412.1	6398		77412.1	5874		77412.1	6698		77414.2	13364		77391.9	23468		77391.9	22952		77414.2	18175		77391.9	32782		77414.2	15097		77414.2	42212		77414.2	20023
	77419.9	5620		77417.4	9507		77417.4	3750		77419.6	12870		77417.4	6473		77417.4	5891		77417.4	7011		77419.6	13475		77397.3	23591		77397.3	23075		77419.6	17950		77397.3	32287		77419.6	15003		77419.6	42520		77419.6	20247
	77425.3	5716		77422.8	9611		77422.8	3781		77425	13198		77422.8	6258		77422.8	5569		77422.8	6909		77425	13550		77402.7	23469		77402.7	23121		77425	17951		77402.7	31694		77425	14717		77425	42810		77425	20532
	77430.7	5699		77428.2	9482		77428.2	3711		77430.4	13321		77428.2	6032		77428.2	5424		77428.2	6739		77430.4	13226		77408.1	23039		77408.1	23006		77430.4	18100		77408.1	31497		77430.4	15113		77430.4	43681		77430.4	20740
	77436.1	5761		77433.6	9562		77433.6	3781		77435.8	13422		77433.6	6106		77433.6	5377		77433.6	6709		77435.8	12763		77413.4	22897		77413.4	23002		77435.8	17983		77413.4	31562		77435.8	15149		77435.8	43758		77435.8	21011
	77441.5	5843		77439	9640		77439	3796		77441.2	13259		77439	6213		77439	5425		77439	6702		77441.2	12364		77418.8	22418		77418.8	23314		77441.2	17348		77418.8	31657		77441.2	15485		77441.2	44031		77441.2	21127
	77446.9	5620		77444.4	9512		77444.4	3953		77446.6	12855		77444.4	6111		77444.4	5624		77444.4	6614		77446.6	12261		77424.2	22193		77424.2	23546		77446.6	16783		77424.2	32403		77446.6	15587		77446.6	43543		77446.6	20852
	77452.3	5624		77449.8	9629		77449.8	3931		77452	12785		77449.8	5992		77449.8	5745		77449.8	6583		77452	12236		77429.6	22317		77429.6	23663		77452	16694		77429.6	32539		77452	15206		77452	43647		77452	21336
	77457.7	5529		77455.2	9388		77455.2	3876		77457.4	12883		77455.2	5958		77455.2	6038		77455.2	6443		77457.4	12388		77434.9	22671		77434.9	23780		77457.4	17006		77434.9	32421		77457.4	15529		77457.4	43893		77457.4	21310
	77463.1	5527		77460.6	9298		77460.6	3879		77462.8	12871		77460.6	6159		77460.6	5921		77460.6	6198		77462.8	12573		77440.3	22932		77440.3	23740		77462.8	16920		77440.3	32874		77462.8	15680		77462.8	44195		77462.8	21625
	77468.5	5593		77466	9527		77466	3872		77468.2	12916		77466	6041		77466	5705		77466	6369		77468.2	12742		77445.7	22944		77445.7	23596		77468.2	17436		77445.7	32602		77468.2	15500		77468.2	44190		77468.2	21363
	77473.9	5868		77471.4	9547		77471.4	3661		77473.6	13133		77471.4	6114		77471.4	5596		77471.4	6414		77473.6	12854		77451.1	23342		77451.1	23319		77473.6	17875		77451.1	32487		77473.6	15217		77473.6	43258		77473.6	21243
	77479.3	5758		77476.8	9682		77476.8	3677		77479	13425		77476.8	6262		77476.8	5722		77476.8	6319		77479	12926		77456.5	23675		77456.5	23284		77479	18002		77456.5	32920		77479	14996		77479	42972		77479	20840
	77484.7	5994		77482.1	9545		77482.1	3668		77484.3	13321		77482.1	6122		77482.1	5935		77482.1	6701		77484.3	13178		77461.8	23286		77461.8	23403		77484.3	17928		77461.8	33334		77484.3	15072		77484.3	43519		77484.3	20273
	77490.1	6121		77487.5	9416		77487.5	3517		77489.7	13116		77487.5	6084		77487.5	5951		77487.5	6892		77489.7	13028		77467.2	22833		77467.2	23693		77489.7	17731		77467.2	33038		77489.7	15336		77489.7	44299		77489.7	20520
	77495.5	6172		77492.9	9525		77492.9	3701		77495.1	12821		77492.9	5994		77492.9	6030		77492.9	6863		77495.1	12822		77472.6	22484		77472.6	23680		77495.1	17579		77472.6	33306		77495.1	14919		77495.1	43910		77495.1	21036
	77500.9	6092		77498.3	9579		77498.3	3472		77500.5	13156		77498.3	5800		77498.3	5982		77498.3	6568		77500.5	12943		77478	21880		77478	23112		77500.5	17314		77478	33324		77500.5	14676		77500.5	43882		77500.5	21226
	77506.3	5670		77503.7	9751		77503.7	3586		77505.9	13364		77503.7	5770		77503.7	5867		77503.7	6537		77505.9	12660		77483.4	21910		77483.4	23132		77505.9	17654		77483.4	33486		77505.9	14415		77505.9	44334		77505.9	21463
	77511.6	5777		77509.1	9592		77509.1	3574		77511.3	13002		77509.1	5920		77509.1	5932		77509.1	6317		77511.3	12566		77488.7	22576		77488.7	23106		77511.3	17546		77488.7	33455		77511.3	14570		77511.3	44899		77511.3	21333
	77517	5829		77514.5	9324		77514.5	3525		77516.7	12811		77514.5	5843		77514.5	5879		77514.5	6513		77516.7	12445		77494.1	23542		77494.1	23330		77516.7	17714		77494.1	33174		77516.7	14831		77516.7	44955		77516.7	21082
	77522.4	5721		77519.9	9256		77519.9	3743		77522.1	12562		77519.9	5960		77519.9	5959		77519.9	6522		77522.1	12879		77499.5	23344		77499.5	23780		77522.1	17934		77499.5	32870		77522.1	14893		77522.1	44513		77522.1	20602
	77527.8	5672		77525.3	9295		77525.3	3797		77527.5	12663		77525.3	6185		77525.3	5897		77525.3	6413		77527.5	12969		77504.9	22897		77504.9	23428		77527.5	17998		77504.9	32400		77527.5	15177		77527.5	44201		77527.5	20140
	77533.2	5947		77530.7	9437		77530.7	3749		77532.9	12905		77530.7	6099		77530.7	5962		77530.7	6349		77532.9	12803		77510.3	22287		77510.3	23449		77532.9	18731		77510.3	32572		77532.9	15193		77532.9	44233		77532.9	20725
	77538.6	5938		77536.1	9147		77536.1	3772		77538.3	13209		77536.1	6085		77536.1	5737		77536.1	6407		77538.3	12967		77515.6	22594		77515.6	23463		77538.3	19046		77515.6	33026		77538.3	15020		77538.3	44222		77538.3	21255
	77544	5765		77541.5	9371		77541.5	3838		77543.7	13273		77541.5	6206		77541.5	5681		77541.5	6439		77543.7	13373		77521	22615		77521	23601		77543.7	18698		77521	33110		77543.7	15023		77543.7	44114		77543.7	21752
	77549.4	5840		77546.9	9594		77546.9	3681		77549.1	12999		77546.9	6398		77546.9	5775		77546.9	6564		77549.1	13409		77526.4	22639		77526.4	23447		77549.1	18473		77526.4	32651		77549.1	14999		77549.1	44200		77549.1	21939
	77554.8	5852		77552.3	9701		77552.3	3741		77554.5	12679		77552.3	6296		77552.3	5877		77552.3	6455		77554.5	13454		77531.8	22816		77531.8	23849		77554.5	18491		77531.8	32661		77554.5	14984		77554.5	44150		77554.5	21908
	77560.2	5834		77557.7	9585		77557.7	3766		77559.9	12953		77557.7	6383		77557.7	5584		77557.7	6334		77559.9	13353		77537.2	22835		77537.2	23658		77559.9	18652		77537.2	32934		77559.9	15106		77559.9	44344		77559.9	21530
	77565.6	5960		77563.1	9792		77563.1	3956		77565.3	12969		77563.1	6389		77563.1	5612		77563.1	6379		77565.3	13133		77542.5	22890		77542.5	23713		77565.3	18570		77542.5	33588		77565.3	15105		77565.3	43899		77565.3	21237
	77571	5781		77568.5	9865		77568.5	4012		77570.7	13050		77568.5	6431		77568.5	5605		77568.5	6536		77570.7	12845		77547.9	23366		77547.9	23989		77570.7	18380		77547.9	33424		77570.7	14817		77570.7	44164		77570.7	21049
	77576.4	5830		77573.9	9964		77573.9	3903		77576.1	12877		77573.9	6485		77573.9	5745		77573.9	6425		77576.1	13067		77553.3	23637		77553.3	23994		77576.1	18540		77553.3	33078		77576.1	15013		77576.1	44107		77576.1	21260
	77581.8	5582		77579.3	9653		77579.3	3886		77581.5	13181		77579.3	6431		77579.3	5755		77579.3	6515		77581.5	13395		77558.7	23466		77558.7	24224		77581.5	18138		77558.7	33577		77581.5	15441		77581.5	44974		77581.5	21097
	77587.2	5626		77584.7	9817		77584.7	3833		77586.9	13657		77584.7	6393		77584.7	5798		77584.7	6480		77586.9	13532		77564.1	23388		77564.1	24102		77586.9	17791		77564.1	33797		77586.9	15487		77586.9	45674		77586.9	21095
	77592.6	5843		77590.1	9574		77590.1	3805		77592.3	13821		77590.1	6002		77590.1	5703		77590.1	6380		77592.3	13656		77569.5	23357		77569.5	24262		77592.3	17261		77569.5	33979		77592.3	15339		77592.3	45010		77592.3	21448
	77598	5659		77595.5	9597		77595.5	3871		77597.7	14127		77595.5	5923		77595.5	5863		77595.5	6208		77597.7	13720		77574.8	23465		77574.8	24247		77597.7	17361		77574.8	34329		77597.7	15214		77597.7	44826		77597.7	21701
	77603.4	5701		77600.9	9699		77600.9	3884		77603.1	14363		77600.9	5948		77600.9	5983		77600.9	6387		77603.1	13671		77580.2	23620		77580.2	24144		77603.1	17590		77580.2	34592		77603.1	15334		77603.1	45487		77603.1	22018
	77608.8	5787		77606.2	9427		77606.2	3809		77608.5	14143		77606.2	6020		77606.2	6208		77606.2	6639		77608.5	13676		77585.6	23819		77585.6	24298		77608.5	18158		77585.6	35226		77608.5	15484		77608.5	45168		77608.5	22189
	77614.2	5791		77611.6	9573		77611.6	3826		77613.9	14011		77611.6	6073		77611.6	6246		77611.6	6679		77613.9	13613		77591	23602		77591	24275		77613.9	17910		77591	34842		77613.9	15347		77613.9	44770		77613.9	21739
	77619.6	5876		77617	9390		77617	3933		77619.3	13754		77617	5974		77617	6195		77617	6731		77619.3	13747		77596.4	23628		77596.4	24258		77619.3	17794		77596.4	34396		77619.3	15204		77619.3	44644		77619.3	21286
	77625	5872		77622.4	9481		77622.4	3863		77624.7	13785		77622.4	5937		77622.4	5987		77622.4	6628		77624.7	14534		77601.8	23927		77601.8	23944		77624.7	17772		77601.8	34492		77624.7	15181		77624.7	45338		77624.7	21242
	77630.4	5828		77627.8	9490		77627.8	3691		77630.1	13798		77627.8	5905		77627.8	5832		77627.8	6533		77630.1	14593		77607.1	23888		77607.1	23471		77630.1	17537		77607.1	34888		77630.1	15222		77630.1	45370		77630.1	21529
	77635.8	5710		77633.2	9408		77633.2	3598		77635.5	13841		77633.2	5796		77633.2	5969		77633.2	6448		77635.5	13752		77612.5	23540		77612.5	23868		77635.5	18024		77612.5	34706		77635.5	15152		77635.5	45128		77635.5	22051
	77641.2	5908		77638.6	9419		77638.6	3659		77640.9	13897		77638.6	5837		77638.6	5912		77638.6	6401		77640.9	13602		77617.9	23521		77617.9	24806		77640.9	18124		77617.9	35410		77640.9	15184		77640.9	44567		77640.9	21960
	77646.6	6094		77644	9642		77644	3742		77646.3	13463		77644	5926		77644	5915		77644	6454		77646.3	13306		77623.3	23208		77623.3	25059		77646.3	18221		77623.3	35314		77646.3	15261		77646.3	44202		77646.3	22135
	77652	6056		77649.4	9487		77649.4	3976		77651.7	13268		77649.4	6037		77649.4	5908		77649.4	6446		77651.7	13031		77628.7	23382		77628.7	24815		77651.7	18118		77628.7	35296		77651.7	15181		77651.7	44411		77651.7	21965
	77657.4	6033		77654.8	9422		77654.8	3972		77657.1	13384		77654.8	6204		77654.8	5851		77654.8	6657		77657.1	13080		77634.1	23519		77634.1	25095		77657.1	18256		77634.1	35328		77657.1	15266		77657.1	45092		77657.1	21177
	77662.8	6006		77660.2	9476		77660.2	4073		77662.5	13240		77660.2	6223		77660.2	5671		77660.2	6576		77662.5	13112		77639.5	23562		77639.5	25292		77662.5	18440		77639.5	35149		77662.5	15734		77662.5	45109		77662.5	21340
	77668.2	5977		77665.6	9574		77665.6	3834		77667.9	13362		77665.6	6042		77665.6	5822		77665.6	6698		77667.9	13397		77644.8	23316		77644.8	24920		77667.9	17984		77644.8	35509		77667.9	15444		77667.9	46363		77667.9	21568
	77673.6	5990		77671	9418		77671	3829		77673.3	13585		77671	6049		77671	5857		77671	6635		77673.3	13634		77650.2	23563		77650.2	24997		77673.3	18013		77650.2	35605		77673.3	15204		77673.3	45674		77673.3	22204
	77679	5646		77676.4	9310		77676.4	3809		77678.7	13293		77676.4	6034		77676.4	5908		77676.4	6508		77678.7	13864		77655.6	23916		77655.6	24693		77678.7	18065		77655.6	36154		77678.7	15245		77678.7	45268		77678.7	22375
	77684.4	5774		77681.8	9392		77681.8	3855		77684.1	13306		77681.8	6019		77681.8	5994		77681.8	6648		77684.1	14008		77661	24198		77661	24806		77684.1	17871		77661	36007		77684.1	15131		77684.1	45243		77684.1	22527
	77689.8	5936		77687.2	9446		77687.2	4018		77689.5	13008		77687.2	6092		77687.2	5903		77687.2	6976		77689.5	13902		77666.4	24015		77666.4	24785		77689.5	17740		77666.4	35970		77689.5	15250		77689.5	45125		77689.5	23068
	77695.2	5876		77692.6	9437		77692.6	4067		77694.9	12906		77692.6	6004		77692.6	6207		77692.6	7004		77694.9	13886		77671.8	24168		77671.8	24730		77694.9	18285		77671.8	36157		77694.9	15823		77694.9	45393		77694.9	22696
	77700.6	5886		77698	9386		77698	3919		77700.3	12794		77698	6137		77698	6378		77698	6586		77700.3	13745		77677.2	24467		77677.2	25138		77700.3	18801		77677.2	36127		77700.3	16098		77700.3	45737		77700.3	21987
	77706	5707		77703.4	9288		77703.4	4058		77705.7	12929		77703.4	6011		77703.4	6268		77703.4	6348		77705.7	13401		77682.5	23904		77682.5	24789		77705.7	18736		77682.5	35397		77705.7	16099		77705.7	46402		77705.7	21957
	77711.4	5722		77708.8	9150		77708.8	4149		77711.1	12679		77708.8	6176		77708.8	6042		77708.8	6427		77711.1	13740		77687.9	23749		77687.9	24722		77711.1	18625		77687.9	35081		77711.1	16338		77711.1	46263		77711.1	22097
	77716.8	5740		77714.2	9176		77714.2	4095		77716.5	12439		77714.2	6143		77714.2	6168		77714.2	6315		77716.5	14194		77693.3	23991		77693.3	24618		77716.5	18827		77693.3	35544		77716.5	15981		77716.5	46340		77716.5	22317
	77722.2	5855		77719.6	9289		77719.6	3950		77721.9	12773		77719.6	6255		77719.6	5996		77719.6	6443		77721.9	14255		77698.7	23814		77698.7	24501		77721.9	18786		77698.7	36157		77721.9	15436		77721.9	46239		77721.9	22485
	77727.6	5982		77725	9561		77725	3866		77727.3	13073		77725	6476		77725	5860		77725	6648		77727.3	14290		77704.1	24281		77704.1	24550		77727.3	19327		77704.1	36149		77727.3	15285		77727.3	45978		77727.3	23165
	77733	6006		77730.4	9644		77730.4	3798		77732.7	13119		77730.4	6362		77730.4	5905		77730.4	6684		77732.7	13798		77709.5	23876		77709.5	24700		77732.7	19499		77709.5	35992		77732.7	15511		77732.7	45866		77732.7	23423
	77738.4	5865		77735.9	9591		77735.9	3769		77738.1	13193		77735.9	6217		77735.9	6047		77735.9	6895		77738.1	13761		77714.9	24209		77714.9	24502		77738.1	19487		77714.9	36030		77738.1	15462		77738.1	45655		77738.1	23773
	77743.8	5912		77741.3	9545		77741.3	3890		77743.5	13568		77741.3	6077		77741.3	6471		77741.3	6819		77743.5	13870		77720.3	23979		77720.3	25085		77743.5	19231		77720.3	35433		77743.5	15711		77743.5	45327		77743.5	23886
	77749.2	5873		77746.7	9478		77746.7	4000		77748.9	13414		77746.7	6237		77746.7	6621		77746.7	6622		77748.9	13998		77725.6	23476		77725.6	25051		77748.9	19004		77725.6	34939		77748.9	15693		77748.9	45401		77748.9	23637
	77754.6	5983		77752.1	9544		77752.1	4127		77754.3	13380		77752.1	6343		77752.1	6681		77752.1	6392		77754.3	13986		77731	23313		77731	24415		77754.3	18977		77731	35315		77754.3	15282		77754.3	45478		77754.3	23086
	77760	6321		77757.5	9437		77757.5	4020		77759.7	13248		77757.5	6373		77757.5	6395		77757.5	6578		77759.7	14078		77736.4	23229		77736.4	24152		77759.7	19218		77736.4	35829		77759.7	14846		77759.7	45830		77759.7	23122
	77765.4	6129		77762.9	9480		77762.9	3888		77765.1	13427		77762.9	6284		77762.9	6232		77762.9	6570		77765.1	13886		77741.8	23531		77741.8	24379		77765.1	19148		77741.8	35943		77765.1	15061		77765.1	45736		77765.1	22539
	77770.9	6120		77768.3	9632		77768.3	4008		77770.5	13455		77768.3	6289		77768.3	6175		77768.3	6924		77770.5	13819		77747.2	23864		77747.2	24527		77770.5	19125		77747.2	35874		77770.5	15842		77770.5	45420		77770.5	22683
	77776.3	6067		77773.7	9896		77773.7	3911		77775.9	13619		77773.7	6233		77773.7	5981		77773.7	6854		77775.9	13818		77752.6	23973		77752.6	24413		77775.9	19296		77752.6	35960		77775.9	15821		77775.9	45378		77775.9	22699
	77781.7	5925		77779.1	9572		77779.1	3795		77781.3	14062		77779.1	6197		77779.1	6211		77779.1	6751		77781.3	14148		77758	23691		77758	24337		77781.3	19643		77758	35361		77781.3	16188		77781.3	45931		77781.3	22663
	77787.1	5731		77784.5	9739		77784.5	3911		77786.7	14078		77784.5	6280		77784.5	6242		77784.5	6486		77786.7	14205		77763.4	23846		77763.4	24332		77786.7	19554		77763.4	35004		77786.7	16502		77786.7	46436		77786.7	22904
	77792.5	5809		77789.9	9599		77789.9	3821		77792.2	13849		77789.9	6310		77789.9	5968		77789.9	6611		77792.2	14396		77768.8	23890		77768.8	24188		77792.2	19113		77768.8	34813		77792.2	16164		77792.2	46588		77792.2	22745
	77797.9	5722		77795.3	9450		77795.3	3614		77797.6	14089		77795.3	6444		77795.3	5900		77795.3	6565		77797.6	14297		77774.1	24259		77774.1	24255		77797.6	19025		77774.1	35138		77797.6	16298		77797.6	46462		77797.6	22634
	77803.3	5868		77800.7	9290		77800.7	3689		77803	14412		77800.7	6346		77800.7	5809		77800.7	6550		77803	13694		77779.5	24712		77779.5	24486		77803	19066		77779.5	35292		77803	15994		77803	46791		77803	22929
	77808.7	5798		77806.1	9308		77806.1	3782		77808.4	14157		77806.1	6450		77806.1	5826		77806.1	6625		77808.4	13951		77784.9	24585		77784.9	24916		77808.4	19075		77784.9	35431		77808.4	15749		77808.4	46669		77808.4	22754
	77814.1	5772		77811.5	9182		77811.5	3880		77813.8	14454		77811.5	6290		77811.5	5813		77811.5	6682		77813.8	14594		77790.3	24746		77790.3	24983		77813.8	18888		77790.3	35634		77813.8	15436		77813.8	46864		77813.8	22466
	77819.5	5866		77816.9	9161		77816.9	3653		77819.2	14020		77816.9	6235		77816.9	6067		77816.9	6519		77819.2	14429		77795.7	24653		77795.7	25170		77819.2	19003		77795.7	36368		77819.2	15738		77819.2	47000		77819.2	22335
	77824.9	5856		77822.3	9102		77822.3	3560		77824.6	13326		77822.3	6132		77822.3	6176		77822.3	6516		77824.6	14252		77801.1	24663		77801.1	25308		77824.6	19031		77801.1	36741		77824.6	15617		77824.6	47353		77824.6	22583
	77830.3	5969		77827.7	9241		77827.7	3662		77830	13344		77827.7	6434		77827.7	6172		77827.7	6761		77830	14169		77806.5	25024		77806.5	24843		77830	19132		77806.5	36342		77830	15403		77830	47397		77830	22972
	77835.7	5942		77833.1	9534		77833.1	3634		77835.4	13261		77833.1	6330		77833.1	6241		77833.1	6742		77835.4	14020		77811.9	25639		77811.9	25170		77835.4	19434		77811.9	35859		77835.4	15274		77835.4	46678		77835.4	23208
	77841.1	5994		77838.5	9530		77838.5	3531		77840.8	13364		77838.5	6390		77838.5	6224		77838.5	6680		77840.8	14039		77817.3	25276		77817.3	25001		77840.8	19259		77817.3	35924		77840.8	15317		77840.8	46552		77840.8	22904
	77846.5	5965		77843.9	9482		77843.9	3594		77846.2	13389		77843.9	6291		77843.9	6186		77843.9	6956		77846.2	14218		77822.7	25041		77822.7	25066		77846.2	19510		77822.7	36170		77846.2	15342		77846.2	46743		77846.2	23133
	77851.9	5693		77849.3	9807		77849.3	3863		77851.6	13479		77849.3	6340		77849.3	6160		77849.3	6974		77851.6	14160		77828.1	25235		77828.1	24865		77851.6	19936		77828.1	36369		77851.6	15510		77851.6	47009		77851.6	24039
	77857.4	5831		77854.7	9893		77854.7	3919		77857	13505		77854.7	6435		77854.7	6248		77854.7	6973		77857	13919		77833.5	25300		77833.5	24809		77857	19653		77833.5	36117		77857	15874		77857	47216		77857	24417
	77862.8	5901		77860.2	9801		77860.2	3984		77862.4	14022		77860.2	6583		77860.2	6036		77860.2	7139		77862.4	13805		77838.8	25554		77838.8	24469		77862.4	19232		77838.8	35576		77862.4	15966		77862.4	46425		77862.4	24938
	77868.2	5942		77865.6	9817		77865.6	3939		77867.8	13890		77865.6	6363		77865.6	6033		77865.6	7293		77867.8	13859		77844.2	25526		77844.2	24520		77867.8	18714		77844.2	35547		77867.8	15782		77867.8	46993		77867.8	24864
	77873.6	6058		77871	9816		77871	3946		77873.3	13692		77871	6199		77871	5933		77871	7314		77873.3	13976		77849.6	24917		77849.6	24974		77873.3	18928		77849.6	35277		77873.3	15928		77873.3	47328		77873.3	24273
	77879	5990		77876.4	9890		77876.4	4032		77878.7	13746		77876.4	6026		77876.4	5736		77876.4	7265		77878.7	13809		77855	25073		77855	25683		77878.7	18947		77855	35598		77878.7	15940		77878.7	47882		77878.7	23499
	77884.4	6137		77881.8	9837		77881.8	4094		77884.1	13939		77881.8	5953		77881.8	5713		77881.8	7062		77884.1	13654		77860.4	24740		77860.4	25601		77884.1	19221		77860.4	36198		77884.1	16499		77884.1	48211		77884.1	23087
	77889.8	6376		77887.2	9522		77887.2	3927		77889.5	14197		77887.2	6005		77887.2	5758		77887.2	6898		77889.5	13869		77865.8	24664		77865.8	25652		77889.5	19502		77865.8	36848		77889.5	16511		77889.5	48616		77889.5	23311
	77895.2	6360		77892.6	9589		77892.6	3992		77894.9	13746		77892.6	6412		77892.6	5767		77892.6	6748		77894.9	14382		77871.2	24336		77871.2	25328		77894.9	19532		77871.2	37102		77894.9	15865		77894.9	48693		77894.9	23457
	77900.6	6211		77898	9518		77898	4149		77900.3	13753		77898	6557		77898	5832		77898	6805		77900.3	14601		77876.6	24454		77876.6	24857		77900.3	19812		77876.6	36862		77900.3	15943		77900.3	48451		77900.3	23775
	77906	6007		77903.4	9509		77903.4	4028		77905.7	13421		77903.4	6568		77903.4	5999		77903.4	7027		77905.7	14750		77882	24864		77882	24872		77905.7	19943		77882	37092		77905.7	15985		77905.7	48237		77905.7	23737
	77911.4	6109		77908.8	9485		77908.8	3913		77911.1	13237		77908.8	6545		77908.8	6103		77908.8	6944		77911.1	14679		77887.4	25128		77887.4	24835		77911.1	19819		77887.4	36724		77911.1	15998		77911.1	48140		77911.1	23734
	77916.9	5812		77914.2	9319		77914.2	3888		77916.5	13308		77914.2	6377		77914.2	6049		77914.2	6834		77916.5	14195		77892.8	24797		77892.8	25064		77916.5	19301		77892.8	36931		77916.5	15628		77916.5	47902		77916.5	23365
	77922.3	5912		77919.6	9466		77919.6	3849		77921.9	13269		77919.6	6527		77919.6	5968		77919.6	6631		77921.9	13885		77898.2	25003		77898.2	25165		77921.9	19459		77898.2	37808		77921.9	15867		77921.9	47337		77921.9	23124
	77927.7	6079		77925	9251		77925	3665		77927.3	13062		77925	6345		77925	6022		77925	6502		77927.3	13914		77903.6	25283		77903.6	25234		77927.3	19471		77903.6	37314		77927.3	15994		77927.3	47507		77927.3	23282
	77933.1	5891		77930.5	9640		77930.5	3679		77932.8	13054		77930.5	6055		77930.5	5898		77930.5	6592		77932.8	14320		77909	25646		77909	25341		77932.8	19428		77909	37596		77932.8	15935		77932.8	47474		77932.8	23606
	77938.5	5822		77935.9	9571		77935.9	3886		77938.2	13369		77935.9	6046		77935.9	5804		77935.9	6672		77938.2	14348		77914.4	26194		77914.4	25587		77938.2	19187		77914.4	38303		77938.2	16108		77938.2	47621		77938.2	24260
	77943.9	5914		77941.3	9599		77941.3	4032		77943.6	13676		77941.3	5986		77941.3	5864		77941.3	6567		77943.6	14508		77919.8	26004		77919.8	25943		77943.6	19126		77919.8	37752		77943.6	16110		77943.6	47897		77943.6	23597
	77949.3	5933		77946.7	9484		77946.7	4142		77949	13782		77946.7	6033		77946.7	5989		77946.7	6625		77949	14613		77925.1	26081		77925.1	25702		77949	19832		77925.1	37681		77949	16183		77949	48159		77949	23524
	77954.7	5951		77952.1	9480		77952.1	4125		77954.4	13571		77952.1	6411		77952.1	6115		77952.1	6752		77954.4	14656		77930.5	25723		77930.5	25407		77954.4	19804		77930.5	37615		77954.4	16054		77954.4	48629		77954.4	23737
	77960.1	5879		77957.5	9577		77957.5	3873		77959.8	13620		77957.5	6279		77957.5	6062		77957.5	6812		77959.8	14537		77935.9	25372		77935.9	25442		77959.8	19524		77935.9	38283		77959.8	16044		77959.8	48980		77959.8	23387
	77965.5	5966		77962.9	9703		77962.9	3660		77965.2	13527		77962.9	6201		77962.9	6025		77962.9	6838		77965.2	14912		77941.3	25932		77941.3	25815		77965.2	19726		77941.3	38941		77965.2	16457		77965.2	48787		77965.2	23499
	77971	5837		77968.3	9504		77968.3	3745		77970.6	13455		77968.3	6208		77968.3	5999		77968.3	6698		77970.6	14591		77946.7	25607		77946.7	25470		77970.6	19822		77946.7	38659		77970.6	16981		77970.6	47777		77970.6	23844
	77976.4	5768		77973.7	9375		77973.7	3960		77976	13693		77973.7	6335		77973.7	6101		77973.7	6863		77976	14490		77952.1	25190		77952.1	24865		77976	19657		77952.1	38223		77976	16521		77976	48374		77976	23984
	77981.8	5800		77979.1	9298		77979.1	4037		77981.5	13628		77979.1	6528		77979.1	5979		77979.1	6890		77981.5	14333		77957.5	25412		77957.5	24988		77981.5	19875		77957.5	37671		77981.5	16569		77981.5	49146		77981.5	23997
	77987.2	6032		77984.6	9502		77984.6	3939		77986.9	13588		77984.6	6559		77984.6	5989		77984.6	7238		77986.9	14459		77962.9	25811		77962.9	24886		77986.9	19884		77962.9	37202		77986.9	16269		77986.9	49487		77986.9	24326
	77992.6	6066		77990	9472		77990	4000		77992.3	13359		77990	6593		77990	6015		77990	7204		77992.3	14334		77968.3	26466		77968.3	25439		77992.3	19843		77968.3	37272		77992.3	16322		77992.3	49380		77992.3	24289
	77998	6156		77995.4	9600		77995.4	4164		77997.7	13522		77995.4	6642		77995.4	5967		77995.4	7304		77997.7	14286		77973.7	26633		77973.7	26504		77997.7	20227		77973.7	37896		77997.7	16546		77997.7	48788		77997.7	23894
	78003.4	5912		78000.8	9455		78000.8	4136		78003.1	13618		78000.8	6549		78000.8	6177		78000.8	7020		78003.1	14375		77979.1	26573		77979.1	26795		78003.1	20298		77979.1	37925		78003.1	16629		78003.1	48863		78003.1	23629
	78008.8	5961		78006.2	9451		78006.2	3957		78008.5	13672		78006.2	6304		78006.2	6357		78006.2	7005		78008.5	14525		77984.5	26030		77984.5	26768		78008.5	20035		77984.5	37799		78008.5	16207		78008.5	48543		78008.5	23812
	78014.3	5939		78011.6	9410		78011.6	3944		78013.9	13676		78011.6	6443		78011.6	6186		78011.6	7130		78013.9	14465		77989.9	25828		77989.9	26692		78013.9	19849		77989.9	37322		78013.9	16119		78013.9	48368		78013.9	24115
	78019.7	6030		78017	9190		78017	3870		78019.3	13223		78017	6456		78017	6045		78017	7170		78019.3	14107		77995.3	26599		77995.3	26792		78019.3	19821		77995.3	36877		78019.3	16539		78019.3	48916		78019.3	23648
	78025.1	5955		78022.4	9316		78022.4	3892		78024.8	13284		78022.4	6300		78022.4	5701		78022.4	7037		78024.8	14056		78000.7	27442		78000.7	26008		78024.8	20137		78000.7	37177		78024.8	16747		78024.8	49988		78024.8	23545
	78030.5	5871		78027.8	9645		78027.8	3940		78030.2	13208		78027.8	6212		78027.8	5896		78027.8	6820		78030.2	14165		78006.1	27507		78006.1	26147		78030.2	20622		78006.1	37895		78030.2	16869		78030.2	51130		78030.2	23588
	78035.9	5986		78033.3	9580		78033.3	3970		78035.6	13267		78033.3	6166		78033.3	6142		78033.3	6543		78035.6	14242		78011.5	27238		78011.5	25998		78035.6	21044		78011.5	37834		78035.6	16432		78035.6	50937		78035.6	24469
	78041.3	6197		78038.7	9688		78038.7	3897		78041	13280		78038.7	6279		78038.7	6484		78038.7	6857		78041	14562		78016.9	26504		78016.9	26246		78041	21289		78016.9	38063		78041	16173		78041	50840		78041	25047
	78046.7	6065		78044.1	9547		78044.1	3997		78046.4	13299		78044.1	6414		78044.1	6498		78044.1	7024		78046.4	14707		78022.3	26015		78022.3	26840		78046.4	21085		78022.3	37818		78046.4	16464		78046.4	50138		78046.4	25703
	78052.2	6046		78049.5	9441		78049.5	4134		78051.8	13507		78049.5	6219		78049.5	6230		78049.5	6939		78051.8	14705		78027.7	25535		78027.7	26522		78051.8	20773		78027.7	37370		78051.8	16341		78051.8	48332		78051.8	25902
	78057.6	6040		78054.9	9541		78054.9	4251		78057.2	13383		78054.9	6231		78054.9	6013		78054.9	6886		78057.2	14442		78033.1	25922		78033.1	26530		78057.2	20016		78033.1	37896		78057.2	16300		78057.2	47787		78057.2	25285
	78063	6114		78060.3	9828		78060.3	4365		78062.7	13349		78060.3	6467		78060.3	5902		78060.3	7003		78062.7	14820		78038.5	26089		78038.5	25993		78062.7	20109		78038.5	37811		78062.7	16970		78062.7	48543		78062.7	24871
	78068.4	6334		78065.7	9537		78065.7	4343		78068.1	13305		78065.7	6719		78065.7	6015		78065.7	6877		78068.1	15117		78043.9	25280		78043.9	25741		78068.1	20166		78043.9	37544		78068.1	17162		78068.1	48847		78068.1	25206
	78073.8	6161		78071.2	9508		78071.2	4286		78073.5	13567		78071.2	6816		78071.2	6003		78071.2	6906		78073.5	14941		78049.3	25268		78049.3	25993		78073.5	20028		78049.3	36807		78073.5	17077		78073.5	49178		78073.5	25397
	78079.2	5884		78076.6	9469		78076.6	4271		78078.9	13777		78076.6	6673		78076.6	6276		78076.6	6967		78078.9	15106		78054.7	26265		78054.7	26461		78078.9	19953		78054.7	36961		78078.9	16865		78078.9	49307		78078.9	25083
	78084.6	5686		78082	9360		78082	4257		78084.3	13760		78082	6428		78082	6296		78082	7084		78084.3	15306		78060.1	27267		78060.1	27074		78084.3	20017		78060.1	36904		78084.3	16608		78084.3	49525		78084.3	25105
	78090.1	5728		78087.4	9354		78087.4	4269		78089.7	13683		78087.4	6338		78087.4	6207		78087.4	7012		78089.7	15375		78065.5	27628		78065.5	27200		78089.7	20566		78065.5	36608		78089.7	16266		78089.7	49653		78089.7	25006
	78095.5	5790		78092.8	9674		78092.8	4179		78095.1	13764		78092.8	6393		78092.8	6142		78092.8	6741		78095.1	15009		78070.9	27373		78070.9	27432		78095.1	20136		78070.9	37495		78095.1	16652		78095.1	49735		78095.1	24201
	78100.9	6007		78098.2	9623		78098.2	4139		78100.6	13817		78098.2	6304		78098.2	6079		78098.2	6459		78100.6	15115		78076.3	26975		78076.3	27224		78100.6	20418		78076.3	38630		78100.6	16604		78100.6	50030		78100.6	24163
	78106.3	6096		78103.6	9448		78103.6	4092		78106	13656		78103.6	6391		78103.6	6047		78103.6	6656		78106	15104		78081.7	27867		78081.7	26578		78106	20612		78081.7	38040		78106	16632		78106	49840		78106	23957
	78111.7	6010		78109.1	9913		78109.1	4109		78111.4	13986		78109.1	6270		78109.1	6345		78109.1	6672		78111.4	14822		78087.1	28535		78087.1	26447		78111.4	20455		78087.1	37438		78111.4	16734		78111.4	49337		78111.4	24119
	78117.1	6043		78114.5	9806		78114.5	4147		78116.8	13932		78114.5	6249		78114.5	6299		78114.5	6763		78116.8	14585		78092.5	28323		78092.5	26875		78116.8	20756		78092.5	37305		78116.8	16987		78116.8	49737		78116.8	24170
	78122.6	5976		78119.9	9818		78119.9	4295		78122.2	13737		78119.9	6148		78119.9	6370		78119.9	6724		78122.2	14262		78097.9	27464		78097.9	26649		78122.2	20412		78097.9	37387		78122.2	17211		78122.2	50269		78122.2	24280
	78128	5886		78125.3	9720		78125.3	4151		78127.6	13724		78125.3	6122		78125.3	6375		78125.3	6650		78127.6	14196		78103.3	27742		78103.3	26196		78127.6	20115		78103.3	37791		78127.6	17244		78127.6	50819		78127.6	24551
	78133.4	5981		78130.7	9746		78130.7	4014		78133.1	13220		78130.7	6303		78130.7	6381		78130.7	6572		78133.1	14269		78108.7	27338		78108.7	26442		78133.1	20422		78108.7	38859		78133.1	17441		78133.1	50456		78133.1	24510
	78138.8	6131		78136.1	9587		78136.1	4060		78138.5	13074		78136.1	6599		78136.1	6391		78136.1	6754		78138.5	14755		78114.1	27092		78114.1	26653		78138.5	20644		78114.1	39212		78138.5	17401		78138.5	50015		78138.5	24672
	78144.2	6199		78141.6	9487		78141.6	4043		78143.9	13203		78141.6	6593		78141.6	6227		78141.6	6839		78143.9	14820		78119.5	26953		78119.5	26514		78143.9	20176		78119.5	39274		78143.9	17282		78143.9	49739		78143.9	24893
	78149.6	6254		78147	9396		78147	4194		78149.3	13489		78147	6804		78147	6304		78147	6588		78149.3	14963		78124.9	26874		78124.9	26357		78149.3	20640		78124.9	39177		78149.3	17128		78149.3	49059		78149.3	24400
	78155.1	6261		78152.4	9465		78152.4	4415		78154.7	13529		78152.4	6400		78152.4	6479		78152.4	6475		78154.7	15389		78130.3	27007		78130.3	26415		78154.7	20916		78130.3	39863		78154.7	17261		78154.7	48637		78154.7	24653
	78160.5	6252		78157.8	9475		78157.8	4413		78160.2	13375		78157.8	6402		78157.8	6302		78157.8	6439		78160.2	15327		78135.7	27418		78135.7	26455		78160.2	20515		78135.7	40810		78160.2	17823		78160.2	48847		78160.2	24849
	78165.9	6097		78163.2	9565		78163.2	4356		78165.6	13204		78163.2	6302		78163.2	6333		78163.2	6625		78165.6	15417		78141.1	28031		78141.1	26501		78165.6	20511		78141.1	40263		78165.6	17758		78165.6	48856		78165.6	24762
	78171.3	6076		78168.6	9579		78168.6	4473		78171	13495		78168.6	6293		78168.6	6375		78168.6	6518		78171	15162		78146.5	28153		78146.5	26571		78171	20655		78146.5	39829		78171	17720		78171	49581		78171	24470
	78176.7	6065		78174.1	9613		78174.1	4528		78176.4	13810		78174.1	6522		78174.1	6169		78174.1	6680		78176.4	15124		78151.9	27680		78151.9	26334		78176.4	20884		78151.9	39663		78176.4	17785		78176.4	49635		78176.4	25100
	78182.2	6268		78179.5	9617		78179.5	4411		78181.8	13700		78179.5	6545		78179.5	6021		78179.5	6789		78181.8	15401		78157.3	27434		78157.3	25953		78181.8	20936		78157.3	39288		78181.8	17311		78181.8	49581		78181.8	25197
	78187.6	6324		78184.9	9684		78184.9	4198		78187.2	13658		78184.9	6508		78184.9	5852		78184.9	6834		78187.2	15558		78162.7	27781		78162.7	26184		78187.2	20732		78162.7	39363		78187.2	17293		78187.2	50142		78187.2	25467
	78193	6231		78190.3	9400		78190.3	4201		78192.7	13333		78190.3	6554		78190.3	5757		78190.3	6642		78192.7	15905		78168.1	27437		78168.1	26304		78192.7	20680		78168.1	39479		78192.7	17154		78192.7	51208		78192.7	25596
	78198.4	6097		78195.7	9631		78195.7	4391		78198.1	13176		78195.7	6563		78195.7	5685		78195.7	6666		78198.1	16014		78173.5	26833		78173.5	26479		78198.1	20648		78173.5	39640		78198.1	17372		78198.1	52633		78198.1	25266
	78203.8	6082		78201.1	9645		78201.1	4251		78203.5	13442		78201.1	6617		78201.1	5936		78201.1	6509		78203.5	16039		78178.9	26323		78178.9	26482		78203.5	20847		78178.9	40318		78203.5	16951		78203.5	52356		78203.5	25580
	78209.2	5912		78206.6	9599		78206.6	4215		78208.9	13728		78206.6	6458		78206.6	6174		78206.6	6882		78208.9	15690		78184.3	26027		78184.3	26795		78208.9	20817		78184.3	40379		78208.9	17093		78208.9	51526		78208.9	25664
	78214.7	6182		78212	9608		78212	4292		78214.3	13969		78212	6479		78212	6327		78212	7088		78214.3	15028		78189.7	26806		78189.7	26795		78214.3	20973		78189.7	39734		78214.3	17328		78214.3	50973		78214.3	25408
	78220.1	6130		78217.4	9702		78217.4	4169		78219.8	14037		78217.4	6590		78217.4	6409		78217.4	7027		78219.8	14612		78195.1	28156		78195.1	26711		78219.8	20974		78195.1	39337		78219.8	17543		78219.8	51797		78219.8	24827
	78225.5	5994		78222.8	9623		78222.8	4241		78225.2	14315		78222.8	6628		78222.8	6514		78222.8	6902		78225.2	14934		78200.6	28941		78200.6	26794		78225.2	21095		78200.6	39490		78225.2	17512		78225.2	51591		78225.2	24935
	78230.9	5701		78228.2	9805		78228.2	4135		78230.6	14007		78228.2	6679		78228.2	6633		78228.2	6802		78230.6	15327		78206	28385		78206	26860		78230.6	21582		78206	39610		78230.6	17570		78230.6	50856		78230.6	25277
	78236.4	5745		78233.7	9725		78233.7	4034		78236	13892		78233.7	6653		78233.7	6650		78233.7	6711		78236	15618		78211.4	27688		78211.4	26873		78236	21233		78211.4	39629		78236	17602		78236	50930		78236	25559
	78241.8	5840		78239.1	9647		78239.1	3884		78241.4	14054		78239.1	6787		78239.1	6641		78239.1	6822		78241.4	15680		78216.8	27800		78216.8	26862		78241.4	21056		78216.8	39805		78241.4	17935		78241.4	51136		78241.4	25301
	78247.2	5884		78244.5	9558		78244.5	4037		78246.9	14239		78244.5	6849		78244.5	6440		78244.5	6671		78246.9	15737		78222.2	27942		78222.2	26653		78246.9	21024		78222.2	40798		78246.9	17875		78246.9	51202		78246.9	25028
	78252.6	6034		78249.9	9533		78249.9	4062		78252.3	14163		78249.9	6701		78249.9	6252		78249.9	6813		78252.3	15784		78227.6	27870		78227.6	26916		78252.3	21353		78227.6	40727		78252.3	17728		78252.3	50846		78252.3	24992
	78258	5978		78255.3	9553		78255.3	4095		78257.7	14177		78255.3	6692		78255.3	6324		78255.3	7025		78257.7	15882		78233	27431		78233	27371		78257.7	21782		78233	40842		78257.7	17774		78257.7	50868		78257.7	24556
	78263.5	6011		78260.8	9543		78260.8	3998		78263.1	13965		78260.8	6437		78260.8	6278		78260.8	7113		78263.1	15899		78238.4	27382		78238.4	27302		78263.1	21344		78238.4	40826		78263.1	17690		78263.1	51465		78263.1	24352
	78268.9	6076		78266.2	9466		78266.2	3983		78268.6	13993		78266.2	6422		78266.2	6474		78266.2	7128		78268.6	15728		78243.8	28156		78243.8	27132		78268.6	20901		78243.8	40424		78268.6	17740		78268.6	51578		78268.6	24514
	78274.3	6075		78271.6	9364		78271.6	3951		78274	13971		78271.6	6601		78271.6	6509		78271.6	7119		78274	15673		78249.2	28307		78249.2	26967		78274	20483		78249.2	40332		78274	18239		78274	51818		78274	24534
	78279.7	6047		78277	9727		78277	4276		78279.4	13956		78277	6670		78277	6534		78277	6869		78279.4	15830		78254.6	28797		78254.6	27120		78279.4	20042		78254.6	40264		78279.4	18022		78279.4	51486		78279.4	24800
	78285.1	6014		78282.4	9736		78282.4	4459		78284.8	14053		78282.4	6717		78282.4	6468		78282.4	6907		78284.8	15519		78260	28233		78260	27350		78284.8	20173		78260	40714		78284.8	17517		78284.8	51351		78284.8	25002
	78290.6	5897		78287.9	9682		78287.9	4368		78290.2	14483		78287.9	6595		78287.9	6367		78287.9	7237		78290.2	15348		78265.4	28065		78265.4	27623		78290.2	20640		78265.4	41302		78290.2	17276		78290.2	50564		78290.2	24763
	78296	5908		78293.3	9683		78293.3	4573		78295.7	14191		78293.3	6587		78293.3	6245		78293.3	7329		78295.7	15329		78270.8	27986		78270.8	27808		78295.7	20612		78270.8	40564		78295.7	17183		78295.7	51173		78295.7	24658
	78301.4	5831		78298.7	9653		78298.7	4438		78301.1	14377		78298.7	6765		78298.7	6305		78298.7	7211		78301.1	15594		78276.2	27383		78276.2	28108		78301.1	21058		78276.2	39822		78301.1	17434		78301.1	51795		78301.1	25147
	78306.8	5908		78304.1	9507		78304.1	4274		78306.5	14182		78304.1	6671		78304.1	6637		78304.1	7132		78306.5	15543		78281.6	27223		78281.6	27870		78306.5	20911		78281.6	39563		78306.5	17544		78306.5	51579		78306.5	25696
	78312.3	5968		78309.6	9690		78309.6	4380		78311.9	14041		78309.6	6800		78309.6	6675		78309.6	6836		78311.9	16036		78287.1	27366		78287.1	28020		78311.9	20839		78287.1	40031		78311.9	17501		78311.9	51661		78311.9	26095
	78317.7	6059		78315	9528		78315	4583		78317.4	13918		78315	7015		78315	6326		78315	6498		78317.4	16229		78292.5	27055		78292.5	28380		78317.4	20986		78292.5	40537		78317.4	17381		78317.4	51329		78317.4	26050
	78323.1	5999		78320.4	9430		78320.4	4552		78322.8	14019		78320.4	6815		78320.4	6307		78320.4	6559		78322.8	16409		78297.9	26952		78297.9	28232		78322.8	21299		78297.9	41867		78322.8	17719		78322.8	50726		78322.8	25689
	78328.5	6151		78325.8	9599		78325.8	4273		78328.2	14399		78325.8	6617		78325.8	6185		78325.8	6598		78328.2	16255		78303.3	27693		78303.3	28345		78328.2	21215		78303.3	42006		78328.2	18198		78328.2	50788		78328.2	25737
	78334	6140		78331.2	9364		78331.2	3940		78333.6	14178		78331.2	6642		78331.2	6090		78331.2	6518		78333.6	15658		78308.7	28106		78308.7	28038		78333.6	21139		78308.7	41615		78333.6	18050		78333.6	51193		78333.6	25801
	78339.4	5930		78336.7	9581		78336.7	3881		78339.1	14276		78336.7	6661		78336.7	6244		78336.7	6413		78339.1	15100		78314.1	28099		78314.1	28108		78339.1	20965		78314.1	42149		78339.1	17839		78339.1	51515		78339.1	25850
	78344.8	6043		78342.1	9559		78342.1	4009		78344.5	14064		78342.1	6703		78342.1	6302		78342.1	6846		78344.5	15356		78319.5	28568		78319.5	28283		78344.5	20403		78319.5	42119		78344.5	17619		78344.5	51945		78344.5	26105
	78350.2	5956		78347.5	9518		78347.5	4014		78349.9	14205		78347.5	6687		78347.5	6141		78347.5	6964		78349.9	15387		78324.9	29423		78324.9	28447		78349.9	20478		78324.9	42209		78349.9	17634		78349.9	51798		78349.9	26292
	78355.7	6114		78352.9	9222		78352.9	3978		78355.3	13884		78352.9	6641		78352.9	6406		78352.9	7015		78355.3	15610		78330.3	29379		78330.3	28167		78355.3	20832		78330.3	42845		78355.3	17617		78355.3	51779		78355.3	26220
	78361.1	6095		78358.4	9572		78358.4	3815		78360.8	13972		78358.4	6732		78358.4	6507		78358.4	7093		78360.8	15659		78335.7	29135		78335.7	28117		78360.8	20741		78335.7	43130		78360.8	17773		78360.8	52329		78360.8	26047
	78366.5	6014		78363.8	9419		78363.8	3915		78366.2	13897		78363.8	6569		78363.8	6573		78363.8	7125		78366.2	15754		78341.1	28981		78341.1	28232		78366.2	20692		78341.1	42551		78366.2	18292		78366.2	52064		78366.2	26099
	78371.9	5989		78369.2	9675		78369.2	3993		78371.6	14037		78369.2	6547		78369.2	6889		78369.2	7389		78371.6	15866		78346.6	28387		78346.6	28294		78371.6	21171		78346.6	41733		78371.6	18315		78371.6	50782		78371.6	26691
	78377.4	5933		78374.6	9722		78374.6	3995		78377	14117		78374.6	6657		78374.6	6637		78374.6	7255		78377	15842		78352	28299		78352	28233		78377	21589		78352	41253		78377	18330		78377	49981		78377	26654
	78382.8	5926		78380.1	9567		78380.1	4261		78382.5	14159		78380.1	6925		78380.1	6327		78380.1	7080		78382.5	16262		78357.4	28395		78357.4	28011		78382.5	21703		78357.4	41067		78382.5	18141		78382.5	50745		78382.5	25963
	78388.2	5893		78385.5	9594		78385.5	4425		78387.9	14067		78385.5	6822		78385.5	6415		78385.5	6802		78387.9	16397		78362.8	28863		78362.8	28095		78387.9	21241		78362.8	41746		78387.9	17765		78387.9	51400		78387.9	25873
	78393.6	5911		78390.9	9616		78390.9	4499		78393.3	14184		78390.9	6972		78390.9	6412		78390.9	6783		78393.3	16307		78368.2	28901		78368.2	28412		78393.3	21205		78368.2	42304		78393.3	17710		78393.3	51096		78393.3	26007
	78399.1	5852		78396.3	9534		78396.3	4381		78398.7	14003		78396.3	6979		78396.3	6280		78396.3	6423		78398.7	16161		78373.6	28323		78373.6	28765		78398.7	21202		78373.6	42111		78398.7	17559		78398.7	51759		78398.7	26075
	78404.5	5862		78401.8	9596		78401.8	4312		78404.2	14212		78401.8	6930		78401.8	6361		78401.8	6390		78404.2	16179		78379	27962		78379	29024		78404.2	21355		78379	42236		78404.2	17927		78404.2	52904		78404.2	26716
	78409.9	5896		78407.2	9513		78407.2	4350		78409.6	13944		78407.2	6790		78407.2	6486		78407.2	6432		78409.6	16285		78384.4	27718		78384.4	29086		78409.6	21417		78384.4	42234		78409.6	17561		78409.6	53041		78409.6	26519
	78415.3	5859		78412.6	9646		78412.6	4397		78415	13856		78412.6	6527		78412.6	6217		78412.6	6649		78415	16354		78389.8	28310		78389.8	29231		78415	21391		78389.8	41689		78415	17488		78415	51967		78415	26425
	78420.8	5971		78418	9621		78418	4316		78420.4	13928		78418	6694		78418	6172		78418	6720		78420.4	16606		78395.2	28564		78395.2	28585		78420.4	21118		78395.2	41798		78420.4	17875		78420.4	51914		78420.4	26074
	78426.2	5782		78423.5	9525		78423.5	4237		78425.9	14240		78423.5	6933		78423.5	6470		78423.5	6905		78425.9	17118		78400.7	28973		78400.7	28716		78425.9	21100		78400.7	41619		78425.9	18211		78425.9	51621		78425.9	26383
	78431.6	5911		78428.9	9704		78428.9	4283		78431.3	14528		78428.9	7232		78428.9	6844		78428.9	6775		78431.3	16973		78406.1	29233		78406.1	28577		78431.3	21429		78406.1	40832		78431.3	18465		78431.3	51323		78431.3	26501
	78437.1	6012		78434.3	9477		78434.3	4083		78436.7	14847		78434.3	7038		78434.3	6738		78434.3	6874		78436.7	16660		78411.5	30067		78411.5	29094		78436.7	21732		78411.5	41127		78436.7	18545		78436.7	51756		78436.7	26342
	78442.5	5891		78439.7	9661		78439.7	4082		78442.2	14537		78439.7	6876		78439.7	6216		78439.7	7160		78442.2	16328		78416.9	30389		78416.9	29353		78442.2	21392		78416.9	41780		78442.2	18301		78442.2	51636		78442.2	26700
	78447.9	5958		78445.2	9511		78445.2	4265		78447.6	14104		78445.2	6784		78445.2	6109		78445.2	7133		78447.6	16555		78422.3	29799		78422.3	29311		78447.6	21532		78422.3	41816		78447.6	18424		78447.6	51041		78447.6	26647
	78453.3	6013		78450.6	9383		78450.6	4384		78453	13835		78450.6	6881		78450.6	5984		78450.6	7014		78453	16993		78427.7	29506		78427.7	29873		78453	22026		78427.7	42372		78453	18534		78453	51373		78453	26800
	78458.8	5980		78456	9336		78456	4505		78458.4	13974		78456	7108		78456	6274		78456	7318		78458.4	17105		78433.1	29726		78433.1	29587		78458.4	22503		78433.1	42438		78458.4	18182		78458.4	51854		78458.4	27034
	78464.2	6130		78461.4	9775		78461.4	4446		78463.9	13749		78461.4	6974		78461.4	6275		78461.4	7327		78463.9	17128		78438.5	29834		78438.5	29110		78463.9	22432		78438.5	42088		78463.9	18207		78463.9	52658		78463.9	27223
	78469.6	6053		78466.9	10134		78466.9	4388		78469.3	13889		78466.9	6631		78466.9	6509		78466.9	7484		78469.3	17021		78444	30072		78444	29234		78469.3	22176		78444	42431		78469.3	17963		78469.3	53609		78469.3	27116
	78475.1	5907		78472.3	9854		78472.3	4348		78474.7	14121		78472.3	6756		78472.3	6553		78472.3	7381		78474.7	17051		78449.4	29414		78449.4	29462		78474.7	21839		78449.4	43084		78474.7	17913		78474.7	53596		78474.7	26776
	78480.5	6002		78477.7	9682		78477.7	4446		78480.2	13921		78477.7	6905		78477.7	6593		78477.7	7401		78480.2	16731		78454.8	28973		78454.8	29353		78480.2	21869		78454.8	43641		78480.2	17341		78480.2	53423		78480.2	26924
	78485.9	6066		78483.2	9893		78483.2	4429		78485.6	14242		78483.2	7006		78483.2	6767		78483.2	7267		78485.6	16669		78460.2	29227		78460.2	28724		78485.6	22062		78460.2	43447		78485.6	17288		78485.6	52951		78485.6	26993
	78491.3	5953		78488.6	9713		78488.6	4510		78491	14418		78488.6	7014		78488.6	6882		78488.6	7229		78491	16705		78465.6	29539		78465.6	28285		78491	22244		78465.6	43011		78491	18084		78491	52491		78491	26646
	78496.8	6112		78494	9521		78494	4577		78496.4	14551		78494	6756		78494	6807		78494	7074		78496.4	16785		78471	29538		78471	28339		78496.4	21874		78471	43125		78496.4	18482		78496.4	51687		78496.4	26464
	78502.2	6064		78499.4	9571		78499.4	4368		78501.9	14224		78499.4	6547		78499.4	6619		78499.4	7356		78501.9	16712		78476.4	29714		78476.4	28725		78501.9	21676		78476.4	43218		78501.9	18633		78501.9	51562		78501.9	26578
	78507.6	6003		78504.9	9558		78504.9	4332		78507.3	13959		78504.9	6613		78504.9	6471		78504.9	7417		78507.3	16432		78481.9	29526		78481.9	29064		78507.3	21701		78481.9	43228		78507.3	18443		78507.3	50887		78507.3	27430
	78513.1	5819		78510.3	9589		78510.3	4335		78512.7	14290		78510.3	6639		78510.3	6607		78510.3	7378		78512.7	16905		78487.3	28870		78487.3	28590		78512.7	21736		78487.3	42723		78512.7	18851		78512.7	50797		78512.7	27791
	78518.5	5860		78515.7	9619		78515.7	4262		78518.2	14570		78515.7	6700		78515.7	6599		78515.7	7298		78518.2	16501		78492.7	28894		78492.7	28443		78518.2	22026		78492.7	42710		78518.2	18595		78518.2	51491		78518.2	27668
	78523.9	5877		78521.2	9540		78521.2	4127		78523.6	14318		78521.2	6780		78521.2	6640		78521.2	7478		78523.6	16053		78498.1	29424		78498.1	28950		78523.6	22564		78498.1	43708		78523.6	18446		78523.6	52303		78523.6	27537
	78529.4	5752		78526.6	9495		78526.6	4262		78529	14203		78526.6	6729		78526.6	6631		78526.6	7249		78529	16141		78503.5	29365		78503.5	29026		78529	22789		78503.5	43926		78529	18356		78529	52755		78529	27390
	78534.8	5809		78532	9741		78532	4308		78534.5	14399		78532	6643		78532	6670		78532	7006		78534.5	16302		78508.9	29796		78508.9	28875		78534.5	22504		78508.9	43765		78534.5	18473		78534.5	52171		78534.5	27609
	78540.2	6000		78537.4	9479		78537.4	4342		78539.9	14391		78537.4	6592		78537.4	6641		78537.4	6971		78539.9	16424		78514.3	30312		78514.3	28813		78539.9	22371		78514.3	43913		78539.9	18641		78539.9	52386		78539.9	26995
	78545.6	5817		78542.9	9391		78542.9	4257		78545.3	14451		78542.9	6718		78542.9	6520		78542.9	6898		78545.3	16499		78519.8	30816		78519.8	29033		78545.3	21965		78519.8	44149		78545.3	18663		78545.3	52772		78545.3	26774
	78551.1	5809		78548.3	9543		78548.3	4236		78550.7	14716		78548.3	6793		78548.3	6585		78548.3	7244		78550.7	16465		78525.2	30546		78525.2	29563		78550.7	21905		78525.2	44001		78550.7	19095		78550.7	53327		78550.7	26737
	78556.5	5926		78553.7	9598		78553.7	4341		78556.2	14653		78553.7	6749		78553.7	6442		78553.7	7199		78556.2	16688		78530.6	29554		78530.6	29708		78556.2	21986		78530.6	44283		78556.2	18852		78556.2	52839		78556.2	27101
	78561.9	6046		78559.2	9666		78559.2	4527		78561.6	14896		78559.2	6693		78559.2	6080		78559.2	7390		78561.6	16722		78536	29370		78536	29495		78561.6	22896		78536	44080		78561.6	18818		78561.6	52590		78561.6	26965
	78567.4	6117		78564.6	9708		78564.6	4555		78567	14908		78564.6	6587		78564.6	6071		78564.6	7079		78567	16864		78541.4	29210		78541.4	29471		78567	23104		78541.4	43293		78567	18776		78567	52708		78567	27010
	78572.8	6117		78570	9485		78570	4480		78572.5	14739		78570	6434		78570	5894		78570	6818		78572.5	17410		78546.8	29367		78546.8	29295		78572.5	22833		78546.8	43433		78572.5	18885		78572.5	52466		78572.5	27590
	78578.2	6070		78575.5	9557		78575.5	4453		78577.9	14246		78575.5	6642		78575.5	6143		78575.5	6629		78577.9	17467		78552.3	30407		78552.3	28777		78577.9	22173		78552.3	43925		78577.9	19147		78577.9	51944		78577.9	27692
	78583.7	6071		78580.9	9564		78580.9	4472		78583.3	13975		78580.9	6808		78580.9	6223		78580.9	6938		78583.3	17339		78557.7	31214		78557.7	28515		78583.3	21743		78557.7	44121		78583.3	19378		78583.3	52553		78583.3	27225
	78589.1	6084		78586.3	9472		78586.3	4493		78588.8	14327		78586.3	7142		78586.3	6351		78586.3	6926		78588.8	17036		78563.1	30910		78563.1	28956		78588.8	21843		78563.1	44078		78588.8	19721		78588.8	52317		78588.8	26825
	78594.5	6253		78591.8	9179		78591.8	4505		78594.2	14552		78591.8	7293		78591.8	6503		78591.8	7214		78594.2	17151		78568.5	31177		78568.5	28455		78594.2	22257		78568.5	44126		78594.2	19886		78594.2	52088		78594.2	26894
	78600	6250		78597.2	9700		78597.2	4515		78599.6	14814		78597.2	7138		78597.2	6395		78597.2	7641		78599.6	17486		78573.9	31423		78573.9	29099		78599.6	21964		78573.9	44221		78599.6	19885		78599.6	51866		78599.6	26718
	78605.4	6316		78602.6	9804		78602.6	4477		78605.1	14544		78602.6	6919		78602.6	6518		78602.6	7683		78605.1	17624		78579.3	31075		78579.3	29772		78605.1	21707		78579.3	45173		78605.1	20083		78605.1	52372		78605.1	26793
	78610.8	6235		78608.1	9790		78608.1	4546		78610.5	14243		78608.1	6646		78608.1	6761		78608.1	7403		78610.5	17765		78584.8	30875		78584.8	30309		78610.5	21552		78584.8	45775		78610.5	19918		78610.5	52571		78610.5	26991
	78616.3	6000		78613.5	9491		78613.5	4479		78615.9	14129		78613.5	6785		78613.5	6681		78613.5	7280		78615.9	17487		78590.2	30665		78590.2	30065		78615.9	22112		78590.2	45782		78615.9	19356		78615.9	53220		78615.9	27129
	78621.7	6020		78618.9	9512		78618.9	4300		78621.4	13995		78618.9	6934		78618.9	6553		78618.9	7504		78621.4	17441		78595.6	30244		78595.6	29959		78621.4	22703		78595.6	45770		78621.4	18922		78621.4	53158		78621.4	27159
	78627.1	6111		78624.4	9493		78624.4	4173		78626.8	14160		78624.4	7018		78624.4	6590		78624.4	7594		78626.8	17817		78601	30243		78601	30179		78626.8	22821		78601	45041		78626.8	19026		78626.8	53814		78626.8	26973
	78632.6	6202		78629.8	9666		78629.8	4201		78632.2	14299		78629.8	7002		78629.8	6923		78629.8	7608		78632.2	18051		78606.4	30184		78606.4	29707		78632.2	22846		78606.4	44423		78632.2	18588		78632.2	54053		78632.2	26620
	78638	5961		78635.2	9688		78635.2	4144		78637.7	14386		78635.2	6885		78635.2	6752		78635.2	7507		78637.7	18004		78611.9	30130		78611.9	29027		78637.7	22894		78611.9	44998		78637.7	18442		78637.7	54202		78637.7	27612
	78643.4	6100		78640.7	9655		78640.7	4216		78643.1	14460		78640.7	6870		78640.7	6383		78640.7	7357		78643.1	17397		78617.3	30426		78617.3	29121		78643.1	23217		78617.3	45110		78643.1	18671		78643.1	53309		78643.1	27844
	78648.9	5826		78646.1	9784		78646.1	4261		78648.5	14576		78646.1	7005		78646.1	6222		78646.1	7436		78648.5	16910		78622.7	30664		78622.7	29611		78648.5	22988		78622.7	45158		78648.5	18768		78648.5	52349		78648.5	27875
	78654.3	6026		78651.5	9838		78651.5	4298		78654	15052		78651.5	7080		78651.5	6472		78651.5	7224		78654	17114		78628.1	31367		78628.1	30076		78654	22824		78628.1	45784		78654	19106		78654	52774		78654	27687
	78659.7	6041		78657	9851		78657	4421		78659.4	15183		78657	7224		78657	6557		78657	7159		78659.4	17377		78633.5	31632		78633.5	30200		78659.4	22497		78633.5	45123		78659.4	19262		78659.4	53127		78659.4	27636
	78665.2	6140		78662.4	9962		78662.4	4602		78664.9	15114		78662.4	7198		78662.4	6678		78662.4	7092		78664.9	17552		78639	32068		78639	30764		78664.9	22756		78639	44657		78664.9	19203		78664.9	52422		78664.9	27948
	78670.6	6177		78667.8	10016		78667.8	4650		78670.3	15111		78667.8	7180		78667.8	6531		78667.8	7084		78670.3	17599		78644.4	31888		78644.4	30948		78670.3	22520		78644.4	44918		78670.3	18952		78670.3	52296		78670.3	27875
	78676.1	6028		78673.3	9606		78673.3	4488		78675.7	15188		78673.3	7083		78673.3	6469		78673.3	7225		78675.7	17640		78649.8	31565		78649.8	30634		78675.7	22567		78649.8	44784		78675.7	18971		78675.7	52309		78675.7	27366
	78681.5	6111		78678.7	9535		78678.7	4421		78681.2	15654		78678.7	7026		78678.7	6486		78678.7	7284		78681.2	17979		78655.2	31353		78655.2	30198		78681.2	22772		78655.2	44659		78681.2	19051		78681.2	53273		78681.2	27326
	78686.9	6038		78684.1	9426		78684.1	4123		78686.6	15965		78684.1	6952		78684.1	6581		78684.1	7380		78686.6	18165		78660.6	31793		78660.6	29818		78686.6	22682		78660.6	44579		78686.6	18949		78686.6	53195		78686.6	27135
	78692.4	6000		78689.6	9461		78689.6	4156		78692	15309		78689.6	7039		78689.6	6649		78689.6	7372		78692	18149		78666.1	31956		78666.1	29440		78692	22996		78666.1	44828		78692	18648		78692	53096		78692	27185
	78697.8	6025		78695	9627		78695	4232		78697.5	15178		78695	7078		78695	6476		78695	7328		78697.5	18172		78671.5	31664		78671.5	29025		78697.5	23157		78671.5	45305		78697.5	18522		78697.5	52979		78697.5	27183
	78703.2	5927		78700.4	9502		78700.4	4461		78702.9	15070		78700.4	7006		78700.4	6663		78700.4	7281		78702.9	18454		78676.9	31364		78676.9	29353		78702.9	22783		78676.9	44905		78702.9	18598		78702.9	52956		78702.9	26661
	78708.7	5845		78705.9	9735		78705.9	4658		78708.3	14710		78705.9	7098		78705.9	6747		78705.9	7475		78708.3	17909		78682.3	31833		78682.3	29503		78708.3	22762		78682.3	45380		78708.3	18605		78708.3	52680		78708.3	26741
	78714.1	5936		78711.3	9622		78711.3	4652		78713.8	14858		78711.3	7037		78711.3	6700		78711.3	7489		78713.8	17356		78687.7	31891		78687.7	29785		78713.8	22744		78687.7	45135		78713.8	19114		78713.8	52521		78713.8	27072
	78719.6	5832		78716.7	9801		78716.7	4691		78719.2	15357		78716.7	7020		78716.7	6636		78716.7	7136		78719.2	18011		78693.2	31985		78693.2	30750		78719.2	22787		78693.2	45156		78719.2	19109		78719.2	52401		78719.2	27151
	78725	5834		78722.2	9657		78722.2	4410		78724.7	15225		78722.2	7115		78722.2	6421		78722.2	6964		78724.7	17862		78698.6	31812		78698.6	31304		78724.7	22827		78698.6	45168		78724.7	18920		78724.7	52631		78724.7	27029
	78730.4	5871		78727.6	9802		78727.6	4517		78730.1	15221		78727.6	6899		78727.6	6367		78727.6	7024		78730.1	18278		78704	31556		78704	31426		78730.1	22636		78704	45099		78730.1	19090		78730.1	53303		78730.1	27529
	78735.9	6021		78733.1	9882		78733.1	4644		78735.5	15445		78733.1	6958		78733.1	6375		78733.1	7118		78735.5	18442		78709.4	31053		78709.4	31920		78735.5	22739		78709.4	44577		78735.5	19147		78735.5	53767		78735.5	28337
	78741.3	6193		78738.5	9818		78738.5	4586		78741	15720		78738.5	6865		78738.5	6386		78738.5	7242		78741	18375		78714.9	31262		78714.9	31996		78741	23167		78714.9	44364		78741	19535		78741	53720		78741	27882
	78746.7	6074		78743.9	9768		78743.9	4456		78746.4	15450		78743.9	6999		78743.9	6605		78743.9	7423		78746.4	18414		78720.3	32253		78720.3	32095		78746.4	23712		78720.3	44380		78746.4	19401		78746.4	54305		78746.4	27392
	78752.2	6382		78749.4	9630		78749.4	4445		78751.8	14763		78749.4	6984		78749.4	6720		78749.4	7243		78751.8	18443		78725.7	32894		78725.7	31945		78751.8	23593		78725.7	44408		78751.8	19188		78751.8	53581		78751.8	27765
	78757.6	6295		78754.8	9790		78754.8	4388		78757.3	14215		78754.8	6920		78754.8	6666		78754.8	7159		78757.3	18067		78731.1	33061		78731.1	30818		78757.3	23718		78731.1	44663		78757.3	19761		78757.3	53324		78757.3	28275
	78763.1	6108		78760.2	9813		78760.2	4469		78762.7	14198		78760.2	6781		78760.2	6779		78760.2	7520		78762.7	18456		78736.5	32799		78736.5	30547		78762.7	23286		78736.5	45337		78762.7	20316		78762.7	53339		78762.7	28204
	78768.5	6158		78765.7	9830		78765.7	4534		78768.2	14771		78765.7	6935		78765.7	6633		78765.7	8009		78768.2	19142		78742	32610		78742	31323		78768.2	23071		78742	45901		78768.2	20082		78768.2	53593		78768.2	28154
	78773.9	6226		78771.1	9847		78771.1	4599		78773.6	15140		78771.1	6963		78771.1	6541		78771.1	7850		78773.6	19040		78747.4	32148		78747.4	31641		78773.6	23292		78747.4	45608		78773.6	19715		78773.6	53672		78773.6	28093
	78779.4	6119		78776.6	9900		78776.6	4740		78779	14486		78776.6	6850		78776.6	6529		78776.6	7539		78779	19239		78752.8	32102		78752.8	31162		78779	23778		78752.8	45901		78779	19297		78779	53864		78779	28221
	78784.8	6196		78782	9824		78782	4543		78784.5	14561		78782	6902		78782	6588		78782	7193		78784.5	19338		78758.2	31945		78758.2	30564		78784.5	23849		78758.2	46784		78784.5	19512		78784.5	54117		78784.5	28285
	78790.3	6150		78787.4	10262		78787.4	4611		78789.9	15121		78787.4	6900		78787.4	6441		78787.4	7109		78789.9	19407		78763.7	31939		78763.7	29933		78789.9	23826		78763.7	46840		78789.9	19302		78789.9	53583		78789.9	27828
	78795.7	6278		78792.9	10057		78792.9	4499		78795.4	15280		78792.9	6768		78792.9	6464		78792.9	7171		78795.4	18743		78769.1	31615		78769.1	30173		78795.4	23719		78769.1	46602		78795.4	19703		78795.4	52741		78795.4	28377
	78801.1	6288		78798.3	10003		78798.3	4486		78800.8	15250		78798.3	6919		78798.3	6470		78798.3	7355		78800.8	18587		78774.5	31618		78774.5	30454		78800.8	23682		78774.5	46635		78800.8	19847		78800.8	52326		78800.8	28438
	78806.6	6208		78803.7	9888		78803.7	4358		78806.2	14744		78803.7	7040		78803.7	6527		78803.7	7383		78806.2	18814		78779.9	31977		78779.9	31185		78806.2	24024		78779.9	46432		78806.2	19564		78806.2	52687		78806.2	28334
	78812	6303		78809.2	9669		78809.2	4447		78811.7	14632		78809.2	6875		78809.2	6848		78809.2	7341		78811.7	19193		78785.4	32585		78785.4	31690		78811.7	23904		78785.4	46101		78811.7	19878		78811.7	53515		78811.7	28463
	78817.5	6510		78814.6	9758		78814.6	4437		78817.1	14556		78814.6	6850		78814.6	6958		78814.6	6996		78817.1	18475		78790.8	32617		78790.8	31989		78817.1	23982		78790.8	46264		78817.1	20448		78817.1	54340		78817.1	28387
	78822.9	6418		78820.1	9698		78820.1	4419		78822.6	14428		78820.1	6877		78820.1	6700		78820.1	6929		78822.6	18269		78796.2	32585		78796.2	32369		78822.6	24064		78796.2	46248		78822.6	20441		78822.6	54442		78822.6	28545
	78828.3	6308		78825.5	9595		78825.5	4480		78828	14212		78825.5	6987		78825.5	6491		78825.5	7049		78828	18879		78801.6	32016		78801.6	32507		78828	23961		78801.6	47182		78828	20306		78828	54834		78828	28205
	78833.8	6225		78830.9	9677		78830.9	4671		78833.4	14093		78830.9	7079		78830.9	6763		78830.9	7195		78833.4	18943		78807.1	32224		78807.1	32298		78833.4	23403		78807.1	48222		78833.4	20276		78833.4	54210		78833.4	27779
	78839.2	6071		78836.4	9811		78836.4	4755		78838.9	14573		78836.4	7179		78836.4	6731		78836.4	7547		78838.9	18944		78812.5	32198		78812.5	32135		78838.9	23223		78812.5	47825		78838.9	20306		78838.9	53358		78838.9	27518
	78844.7	6119		78841.8	9862		78841.8	4889		78844.3	15293		78841.8	6991		78841.8	7125		78841.8	7358		78844.3	18923		78817.9	32659		78817.9	31900		78844.3	22892		78817.9	47021		78844.3	20176		78844.3	53280		78844.3	27512
	78850.1	6217		78847.3	9672		78847.3	4868		78849.8	15030		78847.3	6806		78847.3	7267		78847.3	7233		78849.8	18864		78823.3	33019		78823.3	31751		78849.8	22837		78823.3	47243		78849.8	20093		78849.8	53252		78849.8	27558
	78855.5	6376		78852.7	9801		78852.7	4595		78855.2	14824		78852.7	6977		78852.7	6972		78852.7	7342		78855.2	18965		78828.8	33113		78828.8	32040		78855.2	23073		78828.8	48201		78855.2	19757		78855.2	53420		78855.2	27691
	78861	6232		78858.1	9899		78858.1	4551		78860.7	15028		78858.1	7046		78858.1	6666		78858.1	7336		78860.7	18646		78834.2	33397		78834.2	32179		78860.7	22820		78834.2	48956		78860.7	19749		78860.7	54225		78860.7	27602
	78866.4	6246		78863.6	9818		78863.6	4648		78866.1	14924		78863.6	7248		78863.6	6133		78863.6	7318		78866.1	18922		78839.6	33531		78839.6	31985		78866.1	22990		78839.6	49029		78866.1	19371		78866.1	54751		78866.1	28078
	78871.9	6208		78869	9861		78869	4689		78871.5	15075		78869	7203		78869	6085		78869	7282		78871.5	19379		78845.1	32249		78845.1	31483		78871.5	23506		78845.1	48375		78871.5	19403		78871.5	54720		78871.5	28930
	78877.3	6154		78874.5	9674		78874.5	4578		78877	14947		78874.5	7029		78874.5	6207		78874.5	7120		78877	19683		78850.5	32363		78850.5	30979		78877	23711		78850.5	48109		78877	19710		78877	54461		78877	29134
	78882.8	6052		78879.9	9745		78879.9	4557		78882.4	14920		78879.9	6893		78879.9	6411		78879.9	7123		78882.4	19597		78855.9	33153		78855.9	30693		78882.4	24242		78855.9	47615		78882.4	20090		78882.4	54114		78882.4	28723
	78888.2	6029		78885.4	9814		78885.4	4612		78887.9	15094		78885.4	6916		78885.4	6611		78885.4	7013		78887.9	19055		78861.3	33786		78861.3	31475		78887.9	23989		78861.3	47625		78887.9	19935		78887.9	53263		78887.9	28498
	78893.6	6180		78890.8	9724		78890.8	4633		78893.3	15386		78890.8	7087		78890.8	6703		78890.8	7100		78893.3	18833		78866.8	33689		78866.8	31694		78893.3	23786		78866.8	48104		78893.3	20342		78893.3	52860		78893.3	28747
	78899.1	6292		78896.2	9655		78896.2	4657		78898.8	15158		78896.2	7381		78896.2	6760		78896.2	7255		78898.8	18917		78872.2	33539		78872.2	31562		78898.8	23584		78872.2	48090		78898.8	20715		78898.8	53176		78898.8	28675
	78904.5	6239		78901.7	9943		78901.7	4531		78904.2	14560		78901.7	7092		78901.7	6821		78901.7	7302		78904.2	18759		78877.6	33329		78877.6	31594		78904.2	23772		78877.6	48420		78904.2	20644		78904.2	53563		78904.2	28715
	78910	5947		78907.1	10185		78907.1	4534		78909.6	14406		78907.1	6978		78907.1	6874		78907.1	7258		78909.6	18988		78883	32598		78883	31463		78909.6	23726		78883	48140		78909.6	21089		78909.6	54269		78909.6	28404
	78915.4	6159		78912.6	10104		78912.6	4495		78915.1	14240		78912.6	7063		78912.6	6704		78912.6	7176		78915.1	18834		78888.5	32918		78888.5	31297		78915.1	23752		78888.5	48460		78915.1	20373		78915.1	54332		78915.1	28088
	78920.9	6135		78918	9741		78918	4589		78920.5	14682		78918	7195		78918	6464		78918	7464		78920.5	18752		78893.9	33686		78893.9	31333		78920.5	23611		78893.9	48864		78920.5	20245		78920.5	53924		78920.5	27908
	78926.3	6097		78923.5	9873		78923.5	4707		78926	15133		78923.5	7213		78923.5	6382		78923.5	7571		78926	18828		78899.3	34548		78899.3	31845		78926	23486		78899.3	49098		78926	20238		78926	54199		78926	28023
	78931.8	6102		78928.9	10027		78928.9	4590		78931.4	15074		78928.9	7154		78928.9	6593		78928.9	7491		78931.4	19286		78904.8	35286		78904.8	32103		78931.4	23282		78904.8	48942		78931.4	20028		78931.4	54367		78931.4	28462
	78937.2	6281		78934.3	9874		78934.3	4468		78936.9	14868		78934.3	7169		78934.3	6815		78934.3	7676		78936.9	19475		78910.2	35662		78910.2	31982		78936.9	22675		78910.2	48623		78936.9	20319		78936.9	53657		78936.9	28903
	78942.6	6373		78939.8	9867		78939.8	4382		78942.3	15006		78939.8	7241		78939.8	6736		78939.8	7846		78942.3	19064		78915.6	34881		78915.6	32368		78942.3	22836		78915.6	48166		78942.3	20063		78942.3	53908		78942.3	28766
	78948.1	6329		78945.2	9847		78945.2	4445		78947.8	15142		78945.2	7043		78945.2	6713		78945.2	7741		78947.8	18882		78921.1	34377		78921.1	33063		78947.8	23329		78921.1	47865		78947.8	20135		78947.8	54786		78947.8	28740
	78953.5	6226		78950.7	10009		78950.7	4550		78953.2	15311		78950.7	7189		78950.7	6823		78950.7	7630		78953.2	19124		78926.5	34207		78926.5	33291		78953.2	23727		78926.5	48069		78953.2	20758		78953.2	54727		78953.2	29152
	78959	6281		78956.1	10084		78956.1	4478		78958.7	15513		78956.1	7298		78956.1	7040		78956.1	7407		78958.7	19119		78931.9	34413		78931.9	32891		78958.7	24081		78931.9	48085		78958.7	20823		78958.7	54418		78958.7	28910
	78964.4	6075		78961.6	10041		78961.6	4251		78964.1	15247		78961.6	7301		78961.6	7244		78961.6	7394		78964.1	18986		78937.3	34543		78937.3	32808		78964.1	24231		78937.3	48596		78964.1	20720		78964.1	53682		78964.1	29438
	78969.9	6124		78967	9671		78967	4234		78969.5	15147		78967	7092		78967	7016		78967	7268		78969.5	19132		78942.8	34839		78942.8	33334		78969.5	24110		78942.8	50106		78969.5	20511		78969.5	53252		78969.5	29121
	78975.3	6373		78972.5	9676		78972.5	4323		78975	14931		78972.5	7081		78972.5	6758		78972.5	7292		78975	19360		78948.2	34851		78948.2	33192		78975	24199		78948.2	49887		78975	20437		78975	53293		78975	29291
	78980.8	6390		78977.9	9530		78977.9	4440		78980.4	14906		78977.9	7267		78977.9	6440		78977.9	7535		78980.4	19358		78953.6	35299		78953.6	33106		78980.4	24295		78953.6	49145		78980.4	20617		78980.4	53690		78980.4	29138
	78986.2	6302		78983.3	9734		78983.3	4514		78985.9	15063		78983.3	7177		78983.3	6553		78983.3	7658		78985.9	19796		78959.1	34778		78959.1	33107		78985.9	24682		78959.1	49038		78985.9	20456		78985.9	54188		78985.9	29493
	78991.7	6281		78988.8	9702		78988.8	4500		78991.3	14982		78988.8	7108		78988.8	6652		78988.8	7533		78991.3	19887		78964.5	34692		78964.5	33062		78991.3	25227		78964.5	49167		78991.3	19988		78991.3	55358		78991.3	29406
	78997.1	6306		78994.2	9581		78994.2	4610		78996.8	15208		78994.2	7133		78994.2	6519		78994.2	7342		78996.8	19576		78969.9	34891		78969.9	32962		78996.8	25172		78969.9	49610		78996.8	19844		78996.8	55423		78996.8	29088
	79002.6	6364		78999.7	9620		78999.7	4580		79002.2	15539		78999.7	7184		78999.7	6499		78999.7	7389		79002.2	19395		78975.4	34860		78975.4	33240		79002.2	24479		78975.4	50126		79002.2	20021		79002.2	54549		79002.2	28620
	79008	6283		79005.1	9586		79005.1	4652		79007.7	15194		79005.1	7018		79005.1	6741		79005.1	7117		79007.7	19364		78980.8	34239		78980.8	33560		79007.7	24612		78980.8	50036		79007.7	20284		79007.7	53910		79007.7	28443
	79013.5	6577		79010.6	9596		79010.6	4462		79013.1	15074		79010.6	7220		79010.6	6929		79010.6	7358		79013.1	19780		78986.2	33635		78986.2	33573		79013.1	24840		78986.2	49869		79013.1	20309		79013.1	53529		79013.1	28941
	79018.9	6317		79016	9793		79016	4429		79018.6	14863		79016	7186		79016	6484		79016	7670		79018.6	19616		78991.7	34058		78991.7	33215		79018.6	25055		78991.7	49831		79018.6	20075		79018.6	53619		79018.6	29078
	79024.3	6271		79021.5	9693		79021.5	4519		79024	14947		79021.5	7187		79021.5	6711		79021.5	7907		79024	19447		78997.1	34913		78997.1	33321		79024	24461		78997.1	48980		79024	20144		79024	54020		79024	28902
	79029.8	6017		79026.9	9611		79026.9	4698		79029.5	15173		79026.9	7231		79026.9	6798		79026.9	7790		79029.5	19191		79002.5	35625		79002.5	33008		79029.5	24352		79002.5	49004		79029.5	20481		79029.5	53526		79029.5	29494
	79035.2	5996		79032.4	9742		79032.4	4805		79034.9	15265		79032.4	7224		79032.4	6885		79032.4	7598		79034.9	19724		79007.9	35850		79007.9	33299		79034.9	24072		79007.9	49019		79034.9	20614		79034.9	53693		79034.9	29579
	79040.7	6040		79037.8	10104		79037.8	4876		79040.4	15374		79037.8	7134		79037.8	7079		79037.8	7577		79040.4	19713		79013.4	35815		79013.4	33768		79040.4	23917		79013.4	48824		79040.4	20613		79040.4	53963		79040.4	29633
	79046.1	6203		79043.3	10139		79043.3	4783		79045.8	15097		79043.3	7195		79043.3	6853		79043.3	7317		79045.8	19793		79018.8	35309		79018.8	33847		79045.8	23728		79018.8	49446		79045.8	20822		79045.8	54958		79045.8	29960
	79051.6	6027		79048.7	10175		79048.7	4541		79051.3	15335		79048.7	7342		79048.7	6940		79048.7	7452		79051.3	19907		79024.2	34699		79024.2	33978		79051.3	24679		79024.2	50129		79051.3	20829		79051.3	55632		79051.3	29603
	79057	6082		79054.2	10167		79054.2	4503		79056.7	15376		79054.2	7460		79054.2	6762		79054.2	7282		79056.7	20226		79029.7	34159		79029.7	33390		79056.7	24886		79029.7	50313		79056.7	20647		79056.7	54460		79056.7	30043
	79062.5	5907		79059.6	10001		79059.6	4537		79062.2	15015		79059.6	7397		79059.6	6768		79059.6	7223		79062.2	20367		79035.1	34449		79035.1	33570		79062.2	24987		79035.1	49735		79062.2	20345		79062.2	53780		79062.2	30778
	79067.9	6267		79065	9974		79065	4694		79067.6	14413		79065	7162		79065	6606		79065	7181		79067.6	20412		79040.5	34426		79040.5	34170		79067.6	24944		79040.5	49455		79067.6	20560		79067.6	53210		79067.6	30208
	79073.4	6448		79070.5	9959		79070.5	4704		79073.1	14610		79070.5	7226		79070.5	7036		79070.5	7061		79073.1	20305		79046	34878		79046	34217		79073.1	24652		79046	50177		79073.1	20659		79073.1	53126		79073.1	29110
	79078.8	6312		79075.9	9787		79075.9	4701		79078.5	14639		79075.9	7244		79075.9	6770		79075.9	7198		79078.5	20133		79051.4	35772		79051.4	33621		79078.5	24671		79051.4	50004		79078.5	20579		79078.5	53346		79078.5	28605
	79084.3	6140		79081.4	9548		79081.4	4748		79084	14925		79081.4	7407		79081.4	6674		79081.4	7460		79084	20338		79056.9	36294		79056.9	33096		79084	24199		79056.9	49502		79084	20722		79084	53193		79084	29489
	79089.7	6055		79086.8	9794		79086.8	4858		79089.4	14982		79086.8	7543		79086.8	6757		79086.8	7787		79089.4	20548		79062.3	36365		79062.3	33506		79089.4	24248		79062.3	48806		79089.4	21402		79089.4	53190		79089.4	29885
	79095.2	6069		79092.3	9773		79092.3	4862		79094.9	15128		79092.3	7307		79092.3	6933		79092.3	7862		79094.9	20745		79067.7	36680		79067.7	34027		79094.9	24231		79067.7	48737		79094.9	21782		79094.9	53736		79094.9	30722
	79100.6	6192		79097.7	9792		79097.7	4794		79100.3	15126		79097.7	7372		79097.7	6862		79097.7	7716		79100.3	20807		79073.2	37075		79073.2	33792		79100.3	24222		79073.2	49123		79100.3	21453		79100.3	54228		79100.3	30853
	79106.1	6485		79103.2	9969		79103.2	4658		79105.8	15527		79103.2	7300		79103.2	6797		79103.2	7482		79105.8	21173		79078.6	36727		79078.6	33459		79105.8	24232		79078.6	49218		79105.8	20977		79105.8	54316		79105.8	30971
	79111.5	6481		79108.6	9726		79108.6	4679		79111.2	15448		79108.6	7145		79108.6	6849		79108.6	7372		79111.2	20497		79084	36298		79084	33571		79111.2	24764		79084	49458		79111.2	20681		79111.2	53809		79111.2	31384
	79117	6187		79114.1	9890		79114.1	4492		79116.7	15601		79114.1	7276		79114.1	6554		79114.1	7200		79116.7	20310		79089.5	35264		79089.5	33525		79116.7	25162		79089.5	50048		79116.7	20669		79116.7	54251		79116.7	31213
	79122.4	6239		79119.5	9865		79119.5	4351		79122.1	15487		79119.5	7519		79119.5	6678		79119.5	7463		79122.1	20639		79094.9	34811		79094.9	33274		79122.1	25278		79094.9	50898		79122.1	20728		79122.1	54459		79122.1	29889
	79127.9	6454		79125	9989		79125	4183		79127.6	14871		79125	7464		79125	6747		79125	7648		79127.6	20328		79100.3	35008		79100.3	33661		79127.6	25068		79100.3	51240		79127.6	20478		79127.6	53861		79127.6	29914
	79133.3	6437		79130.4	9768		79130.4	4207		79133	14812		79130.4	7265		79130.4	6856		79130.4	7881		79133	20572		79105.8	35944		79105.8	34313		79133	25058		79105.8	51509		79133	20371		79133	53636		79133	29607
	79138.8	6179		79135.9	9649		79135.9	4516		79138.5	15017		79135.9	7133		79135.9	6651		79135.9	7731		79138.5	20764		79111.2	36721		79111.2	34674		79138.5	25018		79111.2	50481		79138.5	20509		79138.5	52739		79138.5	29609
	79144.2	6089		79141.3	9712		79141.3	4570		79143.9	15383		79141.3	7076		79141.3	6762		79141.3	7706		79143.9	20336		79116.6	36718		79116.6	34547		79143.9	25195		79116.6	50229		79143.9	20870		79143.9	52702		79143.9	30216
	79149.7	5875		79146.8	9612		79146.8	4507		79149.4	15579		79146.8	7115		79146.8	7160		79146.8	7384		79149.4	20610		79122.1	36403		79122.1	35311		79149.4	24775		79122.1	50550		79149.4	20996		79149.4	52827		79149.4	30041
	79155.2	5972		79152.2	9861		79152.2	4634		79154.8	15938		79152.2	7045		79152.2	7654		79152.2	7333		79154.8	20686		79127.5	36590		79127.5	35402		79154.8	24730		79127.5	51155		79154.8	21030		79154.8	53286		79154.8	30138
	79160.6	5997		79157.7	9810		79157.7	4686		79160.3	16575		79157.7	6911		79157.7	7721		79157.7	7388		79160.3	20722		79133	36899		79133	34710		79160.3	24628		79133	51606		79160.3	21441		79160.3	54038		79160.3	29706
	79166.1	6122		79163.1	10049		79163.1	4615		79165.7	16588		79163.1	7182		79163.1	7604		79163.1	7292		79165.7	20964		79138.4	36382		79138.4	34257		79165.7	24867		79138.4	51182		79165.7	20969		79165.7	54135		79165.7	29496
	79171.5	6275		79168.6	9912		79168.6	4748		79171.2	15973		79168.6	7278		79168.6	7574		79168.6	7437		79171.2	20710		79143.8	36250		79143.8	33904		79171.2	25258		79143.8	51741		79171.2	20966		79171.2	53817		79171.2	29666
	79177	6379		79174.1	9824		79174.1	4599		79176.6	15375		79174.1	7261		79174.1	7521		79174.1	7705		79176.6	19962		79149.3	36745		79149.3	33230		79176.6	25059		79149.3	51632		79176.6	21466		79176.6	54387		79176.6	29670
	79182.4	6309		79179.5	9769		79179.5	4573		79182.1	14961		79179.5	7131		79179.5	7305		79179.5	8027		79182.1	20149		79154.7	37302		79154.7	33026		79182.1	24687		79154.7	51332		79182.1	22283		79182.1	54862		79182.1	29662
	79187.9	6473		79185	10013		79185	4494		79187.5	14925		79185	6870		79185	7101		79185	7871		79187.5	20401		79160.1	36804		79160.1	34003		79187.5	24492		79160.1	51642		79187.5	22054		79187.5	54732		79187.5	29943
	79193.3	6134		79190.4	9891		79190.4	4506		79193	14936		79190.4	7187		79190.4	7031		79190.4	7983		79193	20840		79165.6	36599		79165.6	34815		79193	24515		79165.6	52457		79193	21400		79193	54985		79193	29630
	79198.8	6276		79195.9	9769		79195.9	4517		79198.4	15383		79195.9	7062		79195.9	6909		79195.9	7686		79198.4	21430		79171	37232		79171	35265		79198.4	24686		79171	52733		79198.4	21259		79198.4	55027		79198.4	29505
	79204.2	6017		79201.3	9834		79201.3	4813		79203.9	15559		79201.3	7078		79201.3	7018		79201.3	7595		79203.9	21262		79176.5	37869		79176.5	35207		79203.9	24873		79176.5	52874		79203.9	20899		79203.9	55223		79203.9	30405
	79209.7	6132		79206.8	9826		79206.8	4868		79209.4	15843		79206.8	7139		79206.8	6949		79206.8	7723		79209.4	20921		79181.9	37466		79181.9	34681		79209.4	25080		79181.9	53289		79209.4	20298		79209.4	54583		79209.4	31203
	79215.1	6320		79212.2	9781		79212.2	4851		79214.8	15344		79212.2	7100		79212.2	7086		79212.2	7666		79214.8	21186		79187.3	36849		79187.3	34112		79214.8	25536		79187.3	53100		79214.8	20783		79214.8	54094		79214.8	30869
	79220.6	6077		79217.7	9789		79217.7	4823		79220.3	15231		79217.7	7110		79217.7	7263		79217.7	7659		79220.3	21438		79192.8	36744		79192.8	33834		79220.3	25541		79192.8	52292		79220.3	21290		79220.3	54028		79220.3	30606
	79226.1	6195		79223.1	9956		79223.1	4688		79225.7	15474		79223.1	7290		79223.1	7331		79223.1	7648		79225.7	21431		79198.2	37221		79198.2	34949		79225.7	25651		79198.2	51954		79225.7	21768		79225.7	53817		79225.7	30422
	79231.5	6163		79228.6	9775		79228.6	4675		79231.2	15435		79228.6	7368		79228.6	7392		79228.6	7431		79231.2	21825		79203.6	38002		79203.6	35236		79231.2	25570		79203.6	51990		79231.2	22114		79231.2	53245		79231.2	30759
	79237	6035		79234	9852		79234	4786		79236.6	15340		79234	7525		79234	7314		79234	7430		79236.6	21956		79209.1	38737		79209.1	35336		79236.6	25355		79209.1	51821		79236.6	21920		79236.6	52621		79236.6	31323
	79242.4	5958		79239.5	9757		79239.5	4772		79242.1	15317		79239.5	7527		79239.5	7223		79239.5	7752		79242.1	21768		79214.5	38736		79214.5	35007		79242.1	25043		79214.5	52504		79242.1	21438		79242.1	52051		79242.1	31429
	79247.9	6129		79244.9	9534		79244.9	4708		79247.5	15552		79244.9	7564		79244.9	7349		79244.9	7976		79247.5	21862		79220	38512		79220	35071		79247.5	25347		79220	53275		79247.5	21207		79247.5	50992		79247.5	31172
	79253.3	6053		79250.4	9680		79250.4	4981		79253	15966		79250.4	7735		79250.4	7087		79250.4	8056		79253	22087		79225.4	38602		79225.4	35120		79253	25439		79225.4	53595		79253	21246		79253	50975		79253	30626
	79258.8	6006		79255.9	9513		79255.9	5050		79258.5	16137		79255.9	7652		79255.9	6958		79255.9	7865		79258.5	22174		79230.8	37888		79230.8	35581		79258.5	25402		79230.8	53014		79258.5	22064		79258.5	51636		79258.5	31200
	79264.2	6224		79261.3	9605		79261.3	4895		79263.9	16214		79261.3	7530		79261.3	7061		79261.3	7538		79263.9	22081		79236.3	37723		79236.3	36103		79263.9	26026		79236.3	53018		79263.9	22176		79263.9	52962		79263.9	31725
	79269.7	6362		79266.8	9911		79266.8	4888		79269.4	15921		79266.8	7455		79266.8	7019		79266.8	7385		79269.4	21364		79241.7	37386		79241.7	36440		79269.4	26256		79241.7	52260		79269.4	21701		79269.4	53324		79269.4	31604
	79275.2	6236		79272.2	9592		79272.2	4747		79274.8	16056		79272.2	7350		79272.2	7150		79272.2	7281		79274.8	20497		79247.2	37601		79247.2	36286		79274.8	26188		79247.2	51904		79274.8	21825		79274.8	53504		79274.8	31177
	79280.6	6183		79277.7	9730		79277.7	4813		79280.3	15993		79277.7	7293		79277.7	7133		79277.7	7537		79280.3	20226		79252.6	38248		79252.6	36053		79280.3	26273		79252.6	52747		79280.3	21823		79280.3	52812		79280.3	30885
	79286.1	6188		79283.1	9994		79283.1	4797		79285.7	15856		79283.1	7220		79283.1	7037		79283.1	7471		79285.7	20603		79258.1	38122		79258.1	36539		79285.7	26272		79258.1	53274		79285.7	22092		79285.7	52453		79285.7	30064
	79291.5	6253		79288.6	9869		79288.6	4714		79291.2	16095		79288.6	7302		79288.6	7074		79288.6	7748		79291.2	20959		79263.5	38713		79263.5	35938		79291.2	26501		79263.5	53785		79291.2	22226		79291.2	53039		79291.2	29556
	79297	6086		79294	9657		79294	4838		79296.7	16231		79294	7382		79294	7066		79294	7976		79296.7	21344		79268.9	38822		79268.9	35398		79296.7	26328		79268.9	53938		79296.7	21759		79296.7	53714		79296.7	29814
	79302.4	6221		79299.5	9809		79299.5	4758		79302.1	16203		79299.5	7337		79299.5	7058		79299.5	8145		79302.1	22140		79274.4	38884		79274.4	35506		79302.1	26525		79274.4	53908		79302.1	21708		79302.1	53759		79302.1	30413
	79307.9	6149		79305	9964		79305	4653		79307.6	15867		79305	7193		79305	7382		79305	7951		79307.6	22041		79279.8	39297		79279.8	35415		79307.6	26230		79279.8	53883		79307.6	21625		79307.6	53218		79307.6	30925
	79313.4	6342		79310.4	9943		79310.4	4621		79313	15685		79310.4	7082		79310.4	7434		79310.4	7812		79313	21269		79285.3	39198		79285.3	35654		79313	25640		79285.3	54234		79313	21832		79313	53960		79313	31449
	79318.8	6407		79315.9	9776		79315.9	4688		79318.5	15553		79315.9	7002		79315.9	7275		79315.9	7427		79318.5	21207		79290.7	38603		79290.7	35377		79318.5	25371		79290.7	54079		79318.5	22191		79318.5	54652		79318.5	30920
	79324.3	6330		79321.3	9772		79321.3	4752		79323.9	15557		79321.3	6971		79321.3	7115		79321.3	7260		79323.9	21069		79296.1	38759		79296.1	35381		79323.9	25462		79296.1	54215		79323.9	22135		79323.9	55326		79323.9	30409
	79329.7	6032		79326.8	9843		79326.8	4981		79329.4	15531		79326.8	7068		79326.8	6955		79326.8	7451		79329.4	21146		79301.6	39134		79301.6	35490		79329.4	25187		79301.6	54077		79329.4	22230		79329.4	55345		79329.4	29906
	79335.2	5999		79332.2	9938		79332.2	5097		79334.9	15972		79332.2	6953		79332.2	6778		79332.2	7522		79334.9	21527		79307	39462		79307	35114		79334.9	25123		79307	54411		79334.9	21700		79334.9	54909		79334.9	29888
	79340.7	6245		79337.7	10048		79337.7	5015		79340.3	15962		79337.7	7183		79337.7	6695		79337.7	7662		79340.3	21258		79312.5	39401		79312.5	34758		79340.3	25660		79312.5	55585		79340.3	21463		79340.3	54741		79340.3	30857
	79346.1	6398		79343.2	9990		79343.2	4923		79345.8	15929		79343.2	7051		79343.2	6846		79343.2	7792		79345.8	21432		79317.9	38909		79317.9	34261		79345.8	25956		79317.9	55854		79345.8	21611		79345.8	54382		79345.8	31607
	79351.6	6429		79348.6	9870		79348.6	4865		79351.2	16190		79348.6	7050		79348.6	6959		79348.6	7805		79351.2	21930		79323.4	38246		79323.4	34940		79351.2	26291		79323.4	55173		79351.2	21389		79351.2	53681		79351.2	31881
	79357	6212		79354.1	9863		79354.1	4665		79356.7	16318		79354.1	7128		79354.1	7108		79354.1	7867		79356.7	22140		79328.8	38052		79328.8	35222		79356.7	25863		79328.8	54783		79356.7	21536		79356.7	53404		79356.7	31592
	79362.5	6392		79359.5	9983		79359.5	4644		79362.2	16289		79359.5	7278		79359.5	7319		79359.5	7711		79362.2	22378		79334.2	38280		79334.2	35460		79362.2	25673		79334.2	54974		79362.2	21838		79362.2	52807		79362.2	31684
	79367.9	6259		79365	9899		79365	4624		79367.6	16169		79365	7405		79365	7429		79365	8051		79367.6	22329		79339.7	38507		79339.7	35557		79367.6	25875		79339.7	55354		79367.6	21422		79367.6	52963		79367.6	31611
	79373.4	6460		79370.4	9681		79370.4	4746		79373.1	16666		79370.4	7538		79370.4	7066		79370.4	8139		79373.1	22245		79345.1	38420		79345.1	35422		79373.1	26105		79345.1	55563		79373.1	20826		79373.1	53082		79373.1	31275
	79378.9	6802		79375.9	9815		79375.9	4770		79378.5	16470		79375.9	7671		79375.9	6818		79375.9	7950		79378.5	22742		79350.6	38412		79350.6	35967		79378.5	26115		79350.6	55904		79378.5	20985		79378.5	52957		79378.5	30839
	79384.3	6901		79381.4	9562		79381.4	4743		79384	16531		79381.4	7800		79381.4	7104		79381.4	7729		79384	22820		79356	38014		79356	36366		79384	26348		79356	55979		79384	21635		79384	53283		79384	30296
	79389.8	6919		79386.8	9732		79386.8	5049		79389.5	16744		79386.8	7698		79386.8	7174		79386.8	7745		79389.5	22047		79361.5	38391		79361.5	36699		79389.5	26637		79361.5	56245		79389.5	22311		79389.5	53414		79389.5	30364
	79395.2	6775		79392.3	9623		79392.3	4953		79394.9	16358		79392.3	7710		79392.3	7230		79392.3	7991		79394.9	21836		79366.9	38638		79366.9	36969		79394.9	26686		79366.9	55745		79394.9	22887		79394.9	53921		79394.9	30556
	79400.7	6677		79397.7	9741		79397.7	4786		79400.4	16053		79397.7	7702		79397.7	7476		79397.7	8094		79400.4	21718		79372.4	38889		79372.4	37219		79400.4	26712		79372.4	55459		79400.4	23504		79400.4	53471		79400.4	31564
	79406.2	6242		79403.2	9934		79403.2	4872		79405.8	15547		79403.2	7713		79403.2	7537		79403.2	8113		79405.8	21417		79377.8	38627		79377.8	36969		79405.8	26602		79377.8	55512		79405.8	23597		79405.8	52700		79405.8	31831
	79411.6	6010		79408.7	9820		79408.7	4973		79411.3	15379		79408.7	7637		79408.7	7358		79408.7	8067		79411.3	21630		79383.2	38856		79383.2	36882		79411.3	26848		79383.2	55882		79411.3	23429		79411.3	51948		79411.3	30935
	79417.1	6035		79414.1	10002		79414.1	4911		79416.8	15865		79414.1	7475		79414.1	7292		79414.1	8082		79416.8	21812		79388.7	39519		79388.7	37063		79416.8	27056		79388.7	55575		79416.8	23023		79416.8	51563		79416.8	30682
	79422.6	6044		79419.6	9872		79419.6	4913		79422.2	16064		79419.6	7732		79419.6	7471		79419.6	8086		79422.2	22073		79394.1	40569		79394.1	37524		79422.2	27281		79394.1	55903		79422.2	22631		79422.2	52017		79422.2	31566
	79428	6181		79425	9887		79425	4885		79427.7	15933		79425	7766		79425	7548		79425	8235		79427.7	22267		79399.6	40413		79399.6	37314		79427.7	27094		79399.6	55583		79427.7	22595		79427.7	51564		79427.7	32293
	79433.5	6138		79430.5	10008		79430.5	4812		79433.1	15838		79430.5	7646		79430.5	7612		79430.5	8326		79433.1	21908		79405	39737		79405	37373		79433.1	26436		79405	55406		79433.1	22746		79433.1	51409		79433.1	32306
	79438.9	6132		79436	10018		79436	4702		79438.6	16009		79436	7512		79436	7224		79436	8054		79438.6	21630		79410.5	39737		79410.5	37434		79438.6	25939		79410.5	55567		79438.6	23001		79438.6	51585		79438.6	31760
	79444.4	6081		79441.4	9926		79441.4	4586		79444.1	15769		79441.4	7467		79441.4	7074		79441.4	7895		79444.1	22001		79415.9	40271		79415.9	37649		79444.1	25382		79415.9	54661		79444.1	23342		79444.1	52176		79444.1	31437
	79449.9	6235		79446.9	9897		79446.9	4855		79449.5	15260		79446.9	7340		79446.9	7097		79446.9	7692		79449.5	22203		79421.4	40129		79421.4	37266		79449.5	25638		79421.4	54669		79449.5	23089		79449.5	51926		79449.5	31050
	79455.3	6235		79452.4	10013		79452.4	5025		79455	15583		79452.4	7642		79452.4	6769		79452.4	7686		79455	22231		79426.8	39765		79426.8	36235		79455	26297		79426.8	55448		79455	22331		79455	52320		79455	30737
	79460.8	6397		79457.8	10040		79457.8	5162		79460.5	15797		79457.8	7691		79457.8	6803		79457.8	7607		79460.5	22215		79432.3	39584		79432.3	35762		79460.5	26756		79432.3	55771		79460.5	22191		79460.5	51922		79460.5	30965
	79466.3	6400		79463.3	10062		79463.3	5220		79465.9	15815		79463.3	7567		79463.3	7234		79463.3	7612		79465.9	22262		79437.7	39591		79437.7	35431		79465.9	26961		79437.7	55226		79465.9	22646		79465.9	52187		79465.9	31407
	79471.7	6492		79468.7	9872		79468.7	5117		79471.4	15452		79468.7	7401		79468.7	7494		79468.7	7555		79471.4	21999		79443.2	39424		79443.2	35729		79471.4	26750		79443.2	55703		79471.4	23041		79471.4	51960		79471.4	31549
	79477.2	6576		79474.2	9741		79474.2	5081		79476.8	15347		79474.2	7473		79474.2	7354		79474.2	7412		79476.8	21519		79448.6	39049		79448.6	36023		79476.8	26593		79448.6	56811		79476.8	23285		79476.8	52104		79476.8	31799
	79482.6	6566		79479.7	9774		79479.7	4825		79482.3	15799		79479.7	7703		79479.7	7031		79479.7	7331		79482.3	21637		79454.1	38818		79454.1	36530		79482.3	26360		79454.1	56660		79482.3	23249		79482.3	52613		79482.3	31696
	79488.1	6902		79485.1	9777		79485.1	4859		79487.8	15876		79485.1	7701		79485.1	7081		79485.1	7478		79487.8	21881		79459.5	39529		79459.5	36154		79487.8	26491		79459.5	56544		79487.8	22937		79487.8	52007		79487.8	31376
	79493.6	6896		79490.6	9799		79490.6	4892		79493.2	16092		79490.6	7390		79490.6	6961		79490.6	7599		79493.2	21728		79465	40181		79465	35949		79493.2	26582		79465	56562		79493.2	23640		79493.2	52027		79493.2	31606
	79499	6776		79496.1	9949		79496.1	4593		79498.7	16410		79496.1	7528		79496.1	7173		79496.1	8021		79498.7	22202		79470.4	40438		79470.4	36178		79498.7	26774		79470.4	56697		79498.7	23500		79498.7	52280		79498.7	31927
	79504.5	6611		79501.5	10162		79501.5	4729		79504.2	16435		79501.5	7621		79501.5	7621		79501.5	8409		79504.2	22801		79475.9	40738		79475.9	37176		79504.2	26611		79475.9	56669		79504.2	23107		79504.2	52266		79504.2	31552
	79510	6592		79507	9996		79507	4996		79509.6	16723		79507	7724		79507	7783		79507	8275		79509.6	23034		79481.3	40563		79481.3	37717		79509.6	26614		79481.3	56989		79509.6	23071		79509.6	52265		79509.6	31988
	79515.4	6452		79512.4	10138		79512.4	4920		79515.1	16756		79512.4	7750		79512.4	7568		79512.4	7961		79515.1	23191		79486.8	40354		79486.8	37196		79515.1	26967		79486.8	56722		79515.1	23382		79515.1	52251		79515.1	31778
	79520.9	6381		79517.9	10118		79517.9	4980		79520.6	16639		79517.9	7692		79517.9	7185		79517.9	7838		79520.6	23654		79492.2	40500		79492.2	36836		79520.6	27028		79492.2	56896		79520.6	23477		79520.6	52066		79520.6	31168
	79526.4	6287		79523.4	10251		79523.4	4817		79526	16539		79523.4	7568		79523.4	7346		79523.4	8089		79526	23725		79497.6	40330		79497.6	37011		79526	27259		79497.6	57883		79526	23132		79526	52551		79526	31086
	79531.8	6274		79528.8	10196		79528.8	4909		79531.5	16384		79528.8	7689		79528.8	7407		79528.8	8132		79531.5	23251		79503.1	40773		79503.1	37611		79531.5	27475		79503.1	58376		79531.5	23063		79531.5	52416		79531.5	32011
	79537.3	6249		79534.3	10029		79534.3	5010		79537	16717		79534.3	7632		79534.3	7264		79534.3	8147		79537	23329		79508.5	40673		79508.5	38362		79537	27027		79508.5	58112		79537	23054		79537	52259		79537	32533
	79542.8	6295		79539.8	10144		79539.8	5093		79542.4	16853		79539.8	7808		79539.8	7240		79539.8	8532		79542.4	23955		79514	41055		79514	38530		79542.4	26818		79514	57776		79542.4	23542		79542.4	51929		79542.4	32434
	79548.2	6234		79545.2	9949		79545.2	5086		79547.9	16952		79545.2	7604		79545.2	7159		79545.2	8225		79547.9	23881		79519.4	40860		79519.4	38140		79547.9	27149		79519.4	57068		79547.9	23588		79547.9	52104		79547.9	32300
	79553.7	6216		79550.7	9856		79550.7	5040		79553.4	16949		79550.7	7436		79550.7	7467		79550.7	8084		79553.4	23268		79524.9	41095		79524.9	38185		79553.4	27194		79524.9	57526		79553.4	23189		79553.4	51852		79553.4	31685
	79559.2	6130		79556.2	9978		79556.2	4929		79558.8	16865		79556.2	7296		79556.2	7637		79556.2	8215		79558.8	23053		79530.3	41187		79530.3	38045		79558.8	27895		79530.3	58280		79558.8	23625		79558.8	51751		79558.8	31658
	79564.6	6183		79561.6	10136		79561.6	4915		79564.3	16880		79561.6	7315		79561.6	7499		79561.6	8346		79564.3	23337		79535.8	41299		79535.8	38038		79564.3	27799		79535.8	59350		79564.3	23607		79564.3	52182		79564.3	31606
	79570.1	6526		79567.1	10143		79567.1	4849		79569.8	16955		79567.1	7447		79567.1	7131		79567.1	8049		79569.8	23388		79541.3	41164		79541.3	37933		79569.8	27517		79541.3	59204		79569.8	23704		79569.8	52675		79569.8	31808
	79575.6	6509		79572.6	10047		79572.6	4802		79575.2	16826		79572.6	7557		79572.6	7190		79572.6	8205		79575.2	23260		79546.7	41303		79546.7	38394		79575.2	27289		79546.7	58338		79575.2	23353		79575.2	51416		79575.2	31844
	79581	6418		79578	9845		79578	4652		79580.7	16641		79578	7442		79578	7429		79578	8374		79580.7	23379		79552.2	41404		79552.2	38550		79580.7	27560		79552.2	58819		79580.7	22830		79580.7	51230		79580.7	31493
	79586.5	6178		79583.5	9951		79583.5	4608		79586.2	16433		79583.5	7708		79583.5	7118		79583.5	8546		79586.2	23062		79557.6	41728		79557.6	38265		79586.2	27579		79557.6	59181		79586.2	22758		79586.2	51657		79586.2	31048
	79592	6228		79589	10165		79589	4747		79591.6	16506		79589	7571		79589	7107		79589	8443		79591.6	22673		79563.1	42084		79563.1	37530		79591.6	27233		79563.1	58892		79591.6	22698		79591.6	52110		79591.6	30518
	79597.4	6308		79594.4	10013		79594.4	4871		79597.1	16489		79594.4	7573		79594.4	7521		79594.4	8151		79597.1	22922		79568.5	42279		79568.5	37406		79597.1	27321		79568.5	59146		79597.1	23111		79597.1	52003		79597.1	30261
	79602.9	6240		79599.9	9835		79599.9	4471		79602.6	16378		79599.9	7387		79599.9	7579		79599.9	8093		79602.6	22777		79574	42568		79574	37754		79602.6	27008		79574	59717		79602.6	23267		79602.6	51768		79602.6	30267
	79608.4	6300		79605.4	10011		79605.4	4587		79608	16407		79605.4	7445		79605.4	7590		79605.4	8109		79608	22831		79579.4	42243		79579.4	38517		79608	27128		79579.4	59770		79608	23137		79608	51737		79608	31476
	79613.8	6246		79610.8	9842		79610.8	4834		79613.5	16527		79610.8	7529		79610.8	7482		79610.8	8004		79613.5	22656		79584.9	42072		79584.9	38372		79613.5	27736		79584.9	59930		79613.5	23062		79613.5	52214		79613.5	31806
	79619.3	6459		79616.3	9791		79616.3	4813		79619	16527		79616.3	7662		79616.3	7217		79616.3	7915		79619	22838		79590.3	42330		79590.3	37120		79619	27742		79590.3	59032		79619	23603		79619	52364		79619	31929
	79624.8	6494		79621.8	9867		79621.8	4801		79624.4	16833		79621.8	7748		79621.8	7077		79621.8	7971		79624.4	22838		79595.8	41770		79595.8	37002		79624.4	27421		79595.8	58490		79624.4	23633		79624.4	51611		79624.4	32087
	79630.2	6505		79627.2	9816		79627.2	4747		79629.9	17337		79627.2	7653		79627.2	7217		79627.2	8254		79629.9	22431		79601.2	42311		79601.2	37524		79629.9	26895		79601.2	59480		79629.9	23632		79629.9	50910		79629.9	32226
	79635.7	6552		79632.7	10119		79632.7	4780		79635.4	17383		79632.7	7760		79632.7	7381		79632.7	8349		79635.4	22825		79606.7	42245		79606.7	37573		79635.4	27168		79606.7	60240		79635.4	23584		79635.4	50510		79635.4	32008
	79641.2	6489		79638.2	9902		79638.2	4826		79640.8	17400		79638.2	7812		79638.2	7417		79638.2	8181		79640.8	23408		79612.1	42013		79612.1	37761		79640.8	27305		79612.1	60712		79640.8	24291		79640.8	50577		79640.8	31348
	79646.6	6521		79643.6	10083		79643.6	4953		79646.3	17141		79643.6	8053		79643.6	7419		79643.6	8311		79646.3	22718		79617.6	42080		79617.6	37557		79646.3	27911		79617.6	60505		79646.3	24802		79646.3	49797		79646.3	31679
	79652.1	6457		79649.1	10136		79649.1	4798		79651.8	17068		79649.1	7892		79649.1	7322		79649.1	8465		79651.8	22718		79623	42320		79623	37978		79651.8	28335		79623	60668		79651.8	24756		79651.8	50155		79651.8	32201
	79657.6	6572		79654.6	10167		79654.6	4676		79657.2	17313		79654.6	7975		79654.6	7452		79654.6	8440		79657.2	23042		79628.5	42402		79628.5	37804		79657.2	27530		79628.5	61547		79657.2	24372		79657.2	50876		79657.2	32309
	79663.1	6494		79660	10355		79660	4713		79662.7	17021		79660	7907		79660	7510		79660	7935		79662.7	22652		79633.9	42402		79633.9	37454		79662.7	27355		79633.9	60575		79662.7	23926		79662.7	52002		79662.7	32234
	79668.5	6287		79665.5	10550		79665.5	4878		79668.2	16972		79665.5	7681		79665.5	7451		79665.5	7826		79668.2	22780		79639.4	42873		79639.4	38200		79668.2	27214		79639.4	59650		79668.2	23843		79668.2	51396		79668.2	31989
	79674	6322		79671	10238		79671	4721		79673.7	16970		79671	7614		79671	7427		79671	7829		79673.7	22613		79644.9	43151		79644.9	38740		79673.7	27115		79644.9	58460		79673.7	23433		79673.7	50246		79673.7	31515
	79679.5	6242		79676.4	9968		79676.4	4730		79679.1	16928		79676.4	7709		79676.4	7582		79676.4	7821		79679.1	23149		79650.3	43459		79650.3	38918		79679.1	26486		79650.3	57756		79679.1	23933		79679.1	50182		79679.1	31594
	79684.9	6292		79681.9	10023		79681.9	4931		79684.6	16410		79681.9	7789		79681.9	7407		79681.9	8412		79684.6	23811		79655.8	43177		79655.8	39025		79684.6	26990		79655.8	58150		79684.6	24225		79684.6	50231		79684.6	32152
	79690.4	6245		79687.4	9977		79687.4	5105		79690.1	16465		79687.4	7827		79687.4	7507		79687.4	8741		79690.1	24405		79661.2	42936		79661.2	37853		79690.1	27507		79661.2	59490		79690.1	23995		79690.1	49990		79690.1	32019
	79695.9	6277		79692.8	10002		79692.8	5209		79695.5	16753		79692.8	7414		79692.8	7313		79692.8	8471		79695.5	24426		79666.7	42921		79666.7	37830		79695.5	28362		79666.7	59958		79695.5	23684		79695.5	49790		79695.5	31627
	79701.4	6070		79698.3	9968		79698.3	5255		79701	16965		79698.3	7614		79698.3	7162		79698.3	8153		79701	23748		79672.1	43212		79672.1	38925		79701	28945		79672.1	60966		79701	23568		79701	49770		79701	32290
	79706.8	6215		79703.8	9918		79703.8	5369		79706.5	17163		79703.8	7701		79703.8	7101		79703.8	7983		79706.5	23549		79677.6	43128		79677.6	38909		79706.5	28469		79677.6	61799		79706.5	23851		79706.5	49725		79706.5	32340
	79712.3	6599		79709.3	9932		79709.3	5147		79712	17417		79709.3	7579		79709.3	7137		79709.3	7788		79712	23979		79683	44006		79683	38398		79712	28096		79683	61844		79712	24334		79712	50700		79712	31581
[truncated: 3,512 more rows]

## Sheet: Fig. 2d-e
	d				e
[truncated: 9 more rows]

## Sheet: Fig. 3a
	Binding curve
[truncated: 2,402 more rows]
[truncated: 138 more columns]

## Sheet: Fig. 3b
	Binding curve
[truncated: 2,402 more rows]
[truncated: 137 more columns]

## Sheet: Fig. 3c
	Binding curve
[truncated: 2,402 more rows]
[truncated: 109 more columns]

[truncated: 6 more sheets: Fig. 3d-f, Fig. 4b-c, Fig. 5a-c, Fig. 6a-c, Fig. 7a-c, Supplementary Fig. 1]
